# Supplementary material for: CSF proteome in multiple sclerosis subtypes related to brain lesion transcriptomes
Source: Sci Rep. 2021 Feb 18;11:4132. doi: 10.1038/s41598-021-83591-5 (PMC7892884; doi:10.1038/s41598-021-83591-5)
Supplement: Supplementary file 4 — Supplementary Table S1. [file 41598_2021_83591_MOESM4_ESM.xlsx]

## Sheet: SIMPLE
	Description	PPMS ratio (mean log)	PPMS q-value	RELAPSE ratio (mean log)	RELAPSE q-value	REMISSION ratio (mean log)	REMISSION q-value	SPMS ratio (mean log)	SPMS q-value	AD ratio (mean log)	AD q-value	NMO Ab+ ratio (mean log)	NMO Ab+ (q-value)
Q9H1Z8	Augurin OS=Homo sapiens GN=C2orf40 PE=1 SV=1 - [AUGN_HUMAN]	-0.921562		-0.0486503		-0.118839		-0.605152		-0.526291		-2.52683	0.00207545
A6NLU5	V-set and transmembrane domain-containing protein 2B OS=Homo sapiens GN=VSTM2B PE=2 SV=2 - [VTM2B_HUMAN]	-0.892365		-0.396762		-0.816881		-0.848493	0.0573339	-0.494189		-2.10063	0.000259662
Q6UWP8	Suprabasin OS=Homo sapiens GN=SBSN PE=2 SV=2 - [SBSN_HUMAN]	-0.682692		-0.531589		-0.92566		-1.15064	0.0770701	-0.857967		-1.61651	0.00696767
Q86TY3	Uncharacterized protein C14orf37 OS=Homo sapiens GN=C14orf37 PE=1 SV=1 - [CN037_HUMAN]	-0.252739		-0.468482		-0.633852		-0.88641	0.0284423	-0.383817		-1.5641	0.000450648
Q99574	Neuroserpin OS=Homo sapiens GN=SERPINI1 PE=1 SV=1 - [NEUS_HUMAN]	-0.808311	0.0175895	-0.0772949		-0.319301		-0.895094	0.0041748	-0.413326		-1.4742	1.79774e-05
P01210	Proenkephalin-A OS=Homo sapiens GN=PENK PE=1 SV=1 - [PENK_HUMAN]	-0.355348		-0.183894		-0.440754		-0.773232	0.00853765	-0.917339	0.0381546	-1.47058	3.20232e-05
Q15904	V-type proton ATPase subunit S1 OS=Homo sapiens GN=ATP6AP1 PE=1 SV=2 - [VAS1_HUMAN]	-0.470637	0.0759717	-0.241041		-0.343993		-0.451436	0.0284423	-0.234252		-1.36812	1.5933e-05
O60883	Prosaposin receptor GPR37L1 OS=Homo sapiens GN=GPR37L1 PE=1 SV=2 - [ETBR2_HUMAN]	-0.926305	0.0948396	-0.281143		-0.595274		-0.527368		-0.294972		-1.36331	0.00127074
Q16653	Myelin-oligodendrocyte glycoprotein OS=Homo sapiens GN=MOG PE=1 SV=2 - [MOG_HUMAN]	-1.37332	0.0223795	-1.45663	0.0426334	-1.02688	0.0861179	-0.769047	0.0459363	-0.682489		-1.32597	0.00104357
O76061	Stanniocalcin-2 OS=Homo sapiens GN=STC2 PE=1 SV=1 - [STC2_HUMAN]	-0.162049		-0.300479		-0.695248		-0.690725	0.0305963	-0.318429		-1.31747	0.000359593
P07998	Ribonuclease pancreatic OS=Homo sapiens GN=RNASE1 PE=1 SV=4 - [RNAS1_HUMAN]	-0.416775		-0.0431714		-0.069558		-0.326738		0.1038		-1.31142	0.000192399
O75711	Scrapie-responsive protein 1 OS=Homo sapiens GN=SCRG1 PE=1 SV=1 - [SCRG1_HUMAN]	-0.497904		0.125712		-0.00706502		-0.128767		0.109397		-1.25149	0.000483783
Q99435	Protein kinase C-binding protein NELL2 OS=Homo sapiens GN=NELL2 PE=1 SV=1 - [NELL2_HUMAN]	-0.631783	0.0480712	0.0293682		-0.197894		-0.823034	0.00499591	-0.16698		-1.25042	4.39247e-05
P23470	Receptor-type tyrosine-protein phosphatase gamma OS=Homo sapiens GN=PTPRG PE=1 SV=4 - [PTPRG_HUMAN]	-0.39296		-0.000105155		-0.424136		-0.685676	0.0210626	-0.0761988		-1.24409	0.00011579
Q15818	Neuronal pentraxin-1 OS=Homo sapiens GN=NPTX1 PE=2 SV=2 - [NPTX1_HUMAN]	-0.80345	0.016618	-0.0415257		-0.46959		-0.926115	0.00332886	-0.362071		-1.24369	4.39247e-05
P11279	Lysosome-associated membrane glycoprotein 1 OS=Homo sapiens GN=LAMP1 PE=1 SV=3 - [LAMP1_HUMAN]	0.0262798		-0.0887719		-0.557726		-0.601922	0.0705628	-0.214919		-1.24069	0.00062475
Q96GW7	Brevican core protein OS=Homo sapiens GN=BCAN PE=1 SV=2 - [PGCB_HUMAN]	-0.612547	0.0724454	-0.18456		-0.476515		-0.883464	0.00499591	-0.198736		-1.23388	7.26212e-05
P05067	Amyloid beta A4 protein OS=Homo sapiens GN=APP PE=1 SV=3 - [A4_HUMAN]	-0.909577	0.0112004	-0.136121		-0.553015		-0.849913	0.00499591	-0.105234		-1.21473	6.08636e-05
P31151	Protein S100-A7 OS=Homo sapiens GN=S100A7 PE=1 SV=4 - [S10A7_HUMAN]	-0.0334078		-0.155306		-0.126692		1.69404	0.0774529	0.508346		-1.20754	0.0513195
P51693	Amyloid-like protein 1 OS=Homo sapiens GN=APLP1 PE=1 SV=3 - [APLP1_HUMAN]	-0.472126	0.0719131	-0.193201		-0.368831		-0.676337	0.00499591	-0.266424		-1.20699	1.79774e-05
O15031	Plexin-B2 OS=Homo sapiens GN=PLXNB2 PE=1 SV=3 - [PLXB2_HUMAN]	-0.417117		-0.472549		-0.51874		-0.787963	0.0774529	-0.538544		-1.19938	0.00542976
Q8WXD2	Secretogranin-3 OS=Homo sapiens GN=SCG3 PE=1 SV=3 - [SCG3_HUMAN]	-0.679216	0.0423929	-0.0824538		-0.24571		-0.501451	0.0382103	-0.154793		-1.19037	6.08636e-05
P21802	Fibroblast growth factor receptor 2 OS=Homo sapiens GN=FGFR2 PE=1 SV=1 - [FGFR2_HUMAN]	-0.56369		-0.84467	0.0306514	-1.04401	0.0883408	-1.03701	0.0192651	-0.503328		-1.16792	0.00210015
O95502	Neuronal pentraxin receptor OS=Homo sapiens GN=NPTXR PE=2 SV=2 - [NPTXR_HUMAN]	-0.374008		0.0518947		-0.262272		-0.621924	0.0124342	-0.399881		-1.16527	4.39247e-05
P49641	Alpha-mannosidase 2x OS=Homo sapiens GN=MAN2A2 PE=2 SV=3 - [MA2A2_HUMAN]	-0.507687	0.0559855	-0.632931	0.033547	-0.435434		-0.6794	0.00499591	0.00209888		-1.16506	2.45404e-05
P04264	Keratin, type II cytoskeletal 1 OS=Homo sapiens GN=KRT1 PE=1 SV=6 - [K2C1_HUMAN]	-0.0450256		0.338672		-0.271925		-0.514759		-0.545253		-1.16461	0.0227685
P01034	Cystatin-C OS=Homo sapiens GN=CST3 PE=1 SV=1 - [CYTC_HUMAN]	-0.434798		-0.0569042		-0.218976		-0.432065	0.044168	-0.0972433		-1.14417	4.39247e-05
P04156	Major prion protein OS=Homo sapiens GN=PRNP PE=1 SV=1 - [PRIO_HUMAN]	-0.318259		-0.185279		-0.370499		-0.544635	0.0230448	-0.132796		-1.13642	6.08636e-05
Q8TAG5	V-set and transmembrane domain-containing protein 2A OS=Homo sapiens GN=VSTM2A PE=2 SV=3 - [VTM2A_HUMAN]	-0.372755		0.0707783		-0.116027		-0.704394	0.0745016	-4.2939e-05		-1.13531	0.00297989
P07602	Prosaposin OS=Homo sapiens GN=PSAP PE=1 SV=2 - [SAP_HUMAN]	-0.606791	0.0389404	0.0170631		-0.32828		-0.385858	0.0573339	-0.0780706		-1.1224	4.39247e-05
Q13519	Prepronociceptin OS=Homo sapiens GN=PNOC PE=1 SV=1 - [PNOC_HUMAN]	0.471872		0.115016		-0.216743		-1.3867	0.00499591	0.392415		-1.10986	0.00182668
Q96KN2	Beta-Ala-His dipeptidase OS=Homo sapiens GN=CNDP1 PE=1 SV=4 - [CNDP1_HUMAN]	-0.35868		-0.265258		-0.400347		-0.486781	0.0384394	0.0265005		-1.10945	8.06796e-05
P78509	Reelin OS=Homo sapiens GN=RELN PE=1 SV=3 - [RELN_HUMAN]	-0.59613		-0.0974348		-0.382215		-0.775362	0.0172525	-0.470769		-1.1092	0.000416663
P16870	Carboxypeptidase E OS=Homo sapiens GN=CPE PE=1 SV=1 - [CBPE_HUMAN]	-0.230298		-0.111475		-0.334969		-0.473115	0.0387368	-0.202739		-1.10426	7.26212e-05
P13521	Secretogranin-2 OS=Homo sapiens GN=SCG2 PE=1 SV=2 - [SCG2_HUMAN]	-0.510741	0.0389404	-0.123554		-0.279618		-0.596671	0.00499591	-0.36004		-1.1026	1.79774e-05
Q16270	Insulin-like growth factor-binding protein 7 OS=Homo sapiens GN=IGFBP7 PE=1 SV=1 - [IBP7_HUMAN]	-0.293981		0.107019		-0.256763		-0.253469		-0.251261		-1.09314	0.000115599
Q8IWU5	Extracellular sulfatase Sulf-2 OS=Homo sapiens GN=SULF2 PE=1 SV=1 - [SULF2_HUMAN]	0.330397		0.209042		-0.651625		-0.967487	0.017806	0.0849915		-1.08436	0.00213652
P05060	Secretogranin-1 OS=Homo sapiens GN=CHGB PE=1 SV=2 - [SCG1_HUMAN]	-0.576804	0.0167076	-0.0734159		-0.254255		-0.606251	0.00473007	-0.159771		-1.06806	1.79774e-05
O94985	Calsyntenin-1 OS=Homo sapiens GN=CLSTN1 PE=1 SV=1 - [CSTN1_HUMAN]	-0.570956	0.0298668	-0.00966598		-0.194037		-0.564667	0.00853765	-0.0597182		-1.06805	3.20232e-05
Q92876	Kallikrein-6 OS=Homo sapiens GN=KLK6 PE=1 SV=1 - [KLK6_HUMAN]	-0.381179		-0.192493		-0.249821		-0.353239	0.0774529	0.211439		-1.05396	7.99981e-05
Q06481	Amyloid-like protein 2 OS=Homo sapiens GN=APLP2 PE=1 SV=2 - [APLP2_HUMAN]	-0.665017	0.0444672	0.0564723		-0.262753		-0.622915	0.017806	0.01781		-1.04904	0.000142737
Q9HAT2	Sialate O-acetylesterase OS=Homo sapiens GN=SIAE PE=1 SV=1 - [SIAE_HUMAN]	-0.49296		0.484627		-0.389448		-0.373434		-0.0723221		-1.04173	0.00586636
P54756	Ephrin type-A receptor 5 OS=Homo sapiens GN=EPHA5 PE=1 SV=3 - [EPHA5_HUMAN]	-0.150615		0.1072		-0.198178		-0.533425	0.0696271	-0.535952		-1.04154	0.000824839
P07477	Trypsin-1 OS=Homo sapiens GN=PRSS1 PE=1 SV=1 - [TRY1_HUMAN]	-0.185271		-0.101686		-0.132374		0.0723213		-0.949275	0.0394295	-1.03162	0.00398301
Q6UX73	UPF0764 protein C16orf89 OS=Homo sapiens GN=C16orf89 PE=1 SV=2 - [CP089_HUMAN]	-0.396759		-0.468758		-0.766573	0.0226129	-0.669056	0.00853765	-0.323696		-1.02528	9.10953e-05
Q92520	Protein FAM3C OS=Homo sapiens GN=FAM3C PE=1 SV=1 - [FAM3C_HUMAN]	-0.291912		-0.0767113		-0.329126		-0.580254	0.00691391	-0.0400307		-1.01536	3.61383e-05
Q9NRN5	Olfactomedin-like protein 3 OS=Homo sapiens GN=OLFML3 PE=2 SV=1 - [OLFL3_HUMAN]	-0.437532		0.24083		-0.189189		-0.448543	0.0529443	-0.649916		-1.0128	0.000144013
Q16769	Glutaminyl-peptide cyclotransferase OS=Homo sapiens GN=QPCT PE=1 SV=1 - [QPCT_HUMAN]	-0.265545		-0.140857		-0.145303		-0.261624		0.121234		-1.01041	0.000824839
O15240	Neurosecretory protein VGF OS=Homo sapiens GN=VGF PE=1 SV=2 - [VGF_HUMAN]	-0.442912		-0.142127		-0.233466		-0.782801	0.00499591	-0.254811		-0.993801	0.00011732
P17900	Ganglioside GM2 activator OS=Homo sapiens GN=GM2A PE=1 SV=4 - [SAP3_HUMAN]	-0.469513		-0.156752		-0.306855		-0.138997		-0.0163817		-0.993145	0.00010865
P05408	Neuroendocrine protein 7B2 OS=Homo sapiens GN=SCG5 PE=1 SV=2 - [7B2_HUMAN]	-0.675744	0.0345242	-0.135717		-0.233088		-0.270025		-0.0940672		-0.984354	0.000140868
Q9NQ79	Cartilage acidic protein 1 OS=Homo sapiens GN=CRTAC1 PE=1 SV=2 - [CRAC1_HUMAN]	-0.622721	0.0200659	-0.466696		-0.580238	0.0320185	-1.00415	0.000326956	-0.404253		-0.969123	4.79589e-05
P42785	Lysosomal Pro-X carboxypeptidase OS=Homo sapiens GN=PRCP PE=1 SV=1 - [PCP_HUMAN]	-0.422185		-0.0159972		-0.426212		-0.364503		-0.482392		-0.958966	0.000459693
O75509	Tumor necrosis factor receptor superfamily member 21 OS=Homo sapiens GN=TNFRSF21 PE=1 SV=1 - [TNR21_HUMAN]	-0.0650796		0.164316		-0.33298		-0.245267		-0.350242		-0.953871	0.000747168
P54764	Ephrin type-A receptor 4 OS=Homo sapiens GN=EPHA4 PE=1 SV=1 - [EPHA4_HUMAN]	-0.446429	0.0803269	-0.0394536		-0.144079		-0.601592	0.00750658	-0.333954		-0.942921	7.24386e-05
P01344	Insulin-like growth factor II OS=Homo sapiens GN=IGF2 PE=1 SV=1 - [IGF2_HUMAN]	-0.706378	0.0444672	-0.33574		-0.577991		-0.198595		-0.315743		-0.941494	0.000435441
Q08629	Testican-1 OS=Homo sapiens GN=SPOCK1 PE=1 SV=1 - [TICN1_HUMAN]	-0.188818		-0.293297		0.152076		0.155715		-0.28717		-0.94121	0.0023281
Q9UBP4	Dickkopf-related protein 3 OS=Homo sapiens GN=DKK3 PE=1 SV=2 - [DKK3_HUMAN]	-0.253269		-0.0340184		-0.14176		-0.377962	0.0546589	0.0404772		-0.939588	8.87327e-05
P02649	Apolipoprotein E OS=Homo sapiens GN=APOE PE=1 SV=1 - [APOE_HUMAN]	-0.352704	0.0803269	-0.0305236		-0.234365		-0.532944	0.00499591	-0.138598		-0.939422	1.79774e-05
Q9BY67	Cell adhesion molecule 1 OS=Homo sapiens GN=CADM1 PE=1 SV=2 - [CADM1_HUMAN]	-0.413116		-0.0402618		-0.366256		-0.486101	0.0284423	-0.0303902		-0.937518	0.000137947
Q9UHG2	ProSAAS OS=Homo sapiens GN=PCSK1N PE=1 SV=1 - [PCSK1_HUMAN]	-0.242703		-0.193523		-0.270052		-0.549252	0.00898357	-0.264929		-0.928101	5.91702e-05
Q92765	Secreted frizzled-related protein 3 OS=Homo sapiens GN=FRZB PE=1 SV=2 - [SFRP3_HUMAN]	-0.673402	0.0444672	-0.342685		-0.484447		-0.309175		-0.290042		-0.923875	0.000344979
P04216	Thy-1 membrane glycoprotein OS=Homo sapiens GN=THY1 PE=1 SV=2 - [THY1_HUMAN]	-0.30306		-0.142147		-0.693025	0.0562452	-0.769757	0.00744492	-0.0395237		-0.915562	0.000416663
P13645	Keratin, type I cytoskeletal 10 OS=Homo sapiens GN=KRT10 PE=1 SV=6 - [K1C10_HUMAN]	-0.45493		0.5016		0.00463165		-0.314481		-0.256454		-0.909935	0.0534871
P10645	Chromogranin-A OS=Homo sapiens GN=CHGA PE=1 SV=7 - [CMGA_HUMAN]	-0.45909		-0.121951		-0.0858135		-0.447669	0.0424738	0.1305		-0.906127	0.000207895
O43505	N-acetyllactosaminide beta-1,3-N-acetylglucosaminyltransferase OS=Homo sapiens GN=B3GNT1 PE=1 SV=1 - [B3GN1_HUMAN]	-0.287647		-0.176034		-0.236668		-0.495376	0.0124945	-0.02192		-0.904875	5.68784e-05
Q14515	SPARC-like protein 1 OS=Homo sapiens GN=SPARCL1 PE=1 SV=2 - [SPRL1_HUMAN]	-0.556809	0.0444672	-0.14084		-0.349328		-0.46284	0.0281909	-0.0412656		-0.897535	0.000123911
Q9C0A0	Contactin-associated protein-like 4 OS=Homo sapiens GN=CNTNAP4 PE=1 SV=3 - [CNTP4_HUMAN]	0.131687		0.00678075		-0.0698206		-0.312392		0.0430659		-0.896729	0.00062475
P11362	Fibroblast growth factor receptor 1 OS=Homo sapiens GN=FGFR1 PE=1 SV=3 - [FGFR1_HUMAN]	-1.06198	0.0270794	-1.13686	0.0426334	-0.468369		-0.786554	0.0212095	0.0173742		-0.892033	0.00258479
Q9UGM5	Fetuin-B OS=Homo sapiens GN=FETUB PE=1 SV=2 - [FETUB_HUMAN]	-0.898685		-0.885215		-0.958981		-0.947919		-0.946554		-0.888469	0.0448987
O00533	Neural cell adhesion molecule L1-like protein OS=Homo sapiens GN=CHL1 PE=1 SV=4 - [CHL1_HUMAN]	-0.497956	0.0685171	-0.0683706		-0.276464		-0.609871	0.00853765	-0.290742		-0.879513	0.000140868
Q9Y2T3	Guanine deaminase OS=Homo sapiens GN=GDA PE=1 SV=1 - [GUAD_HUMAN]	-0.678484	0.0100387	-0.386696		-0.420879		-1.1095	0.000172642	-0.19657		-0.877912	5.91702e-05
P51801	Chloride channel protein ClC-Kb OS=Homo sapiens GN=CLCNKB PE=1 SV=3 - [CLCKB_HUMAN]	-1.08753	0.0685171	-0.372788		0.0495776		-0.250305		-0.0256721		-0.877842	0.00921695
O95196	Chondroitin sulfate proteoglycan 5 OS=Homo sapiens GN=CSPG5 PE=1 SV=3 - [CSPG5_HUMAN]	-0.118905		-0.254656		-0.335652		-0.667313	0.0056834	-0.261602		-0.87617	0.000140923
Q14982	Opioid-binding protein/cell adhesion molecule OS=Homo sapiens GN=OPCML PE=1 SV=1 - [OPCM_HUMAN]	-0.384363		-0.0594547		-0.223887		-0.696559	0.00741127	-0.175932		-0.871744	0.000287175
P78324	Tyrosine-protein phosphatase non-receptor type substrate 1 OS=Homo sapiens GN=SIRPA PE=1 SV=2 - [SHPS1_HUMAN]	-0.475307		-0.30177		-0.278989		-0.596382	0.0192651	-0.0917607		-0.865548	0.000459693
P61769	Beta-2-microglobulin OS=Homo sapiens GN=B2M PE=1 SV=1 - [B2MG_HUMAN]	-0.124248		0.336693		-0.0664877		-0.00184854		0.149556		-0.864834	0.00037887
P10909	Clusterin OS=Homo sapiens GN=CLU PE=1 SV=1 - [CLUS_HUMAN]	-0.168189		-0.0305601		-0.0368842		0.0440455		0.0336092		-0.858477	4.41044e-05
Q96KG7	Multiple epidermal growth factor-like domains protein 10 OS=Homo sapiens GN=MEGF10 PE=1 SV=1 - [MEG10_HUMAN]	-0.304432		0.25305		-0.178412		-0.104272		0.289015		-0.854323	0.00484477
Q13822	Ectonucleotide pyrophosphatase/phosphodiesterase family member 2 OS=Homo sapiens GN=ENPP2 PE=1 SV=3 - [ENPP2_HUMAN]	-0.18677		0.143869		-0.212444		-0.161654		-0.314094		-0.848584	0.000359593
Q9P0K1	Disintegrin and metalloproteinase domain-containing protein 22 OS=Homo sapiens GN=ADAM22 PE=1 SV=1 - [ADA22_HUMAN]	-0.448074		-0.0689185		-0.263111		-0.894826	0.0129364	-0.152261		-0.840969	0.00328491
Q8N126	Cell adhesion molecule 3 OS=Homo sapiens GN=CADM3 PE=1 SV=1 - [CADM3_HUMAN]	-0.456537	0.0784873	0.0414098		-0.245595		-0.304476	0.0824554	-0.208698		-0.840004	0.000147531
Q13449	Limbic system-associated membrane protein OS=Homo sapiens GN=LSAMP PE=1 SV=2 - [LSAMP_HUMAN]	-0.371512		-0.0449166		-0.166739		-0.368537	0.0671273	-0.0478268		-0.837644	0.000287175
P19021	Peptidyl-glycine alpha-amidating monooxygenase OS=Homo sapiens GN=PAM PE=1 SV=2 - [AMD_HUMAN]	-0.0111552		-0.1209		-0.0299949		-0.433581	0.0414567	-0.195199		-0.834916	0.000287175
P21246	Pleiotrophin OS=Homo sapiens GN=PTN PE=1 SV=1 - [PTN_HUMAN]	-0.322733		-0.318819		-0.167325		-0.466881	0.0861255	-0.0759099		-0.824012	0.00287377
P43121	Cell surface glycoprotein MUC18 OS=Homo sapiens GN=MCAM PE=1 SV=2 - [MUC18_HUMAN]	0.028684		-0.195679		-0.281496		-0.466272	0.0237605	-0.139296		-0.816991	0.000190561
Q9P121	Neurotrimin OS=Homo sapiens GN=NTM PE=1 SV=1 - [NTRI_HUMAN]	-0.506293	0.0270794	-0.0360135		-0.229667		-0.401148	0.0203389	0.114552		-0.816765	5.81295e-05
Q9UBX5	Fibulin-5 OS=Homo sapiens GN=FBLN5 PE=1 SV=1 - [FBLN5_HUMAN]	-0.0880032		-0.435671		-0.106617		-0.408501	0.0685466	-0.224446		-0.80281	0.00121412
Q9UBQ6	Exostosin-like 2 OS=Homo sapiens GN=EXTL2 PE=1 SV=1 - [EXTL2_HUMAN]	-0.00960328		0.0998033		-0.0455896		-0.527659	0.0281909	-0.0256412		-0.800047	0.000630418
P02654	Apolipoprotein C-I OS=Homo sapiens GN=APOC1 PE=1 SV=1 - [APOC1_HUMAN]	0.0346986		-0.297925		-0.0418613		-0.0365485		-0.149979		-0.793907	0.00794786
Q9P2S2	Neurexin-2 OS=Homo sapiens GN=NRXN2 PE=2 SV=1 - [NRX2A_HUMAN]	-0.215312		-0.158455		-0.213863		-0.637374	0.00918751	-0.106356		-0.785196	0.000459693
P26992	Ciliary neurotrophic factor receptor subunit alpha OS=Homo sapiens GN=CNTFR PE=1 SV=2 - [CNTFR_HUMAN]	0.0965268		-0.0199887		-0.255816		-0.354507	0.0697978	-0.15551		-0.783888	0.000403473
P01602	Ig kappa chain V-I region HK102 (Fragment) OS=Homo sapiens GN=IGKV1-5 PE=4 SV=1 - [KV110_HUMAN]	0.76715	0.054172	0.555483		0.81591		0.21406		-0.741613		-0.782076	0.0697222
Q5SYB0	FERM and PDZ domain-containing protein 1 OS=Homo sapiens GN=FRMPD1 PE=1 SV=1 - [FRPD1_HUMAN]	-0.267791		-0.00414083		-0.122977		-0.176418		-0.0914078		-0.772974	0.00398301
O94772	Lymphocyte antigen 6H OS=Homo sapiens GN=LY6H PE=2 SV=1 - [LY6H_HUMAN]	-0.139162		0.0795864		-0.26986		-0.495739	0.0208323	-0.0755534		-0.769692	0.000344744
P35908	Keratin, type II cytoskeletal 2 epidermal OS=Homo sapiens GN=KRT2 PE=1 SV=2 - [K22E_HUMAN]	-0.29012		0.747445	0.0411022	0.324598		-0.509441	0.0763973	-0.238123		-0.766658	0.00430283
P41222	Prostaglandin-H2 D-isomerase OS=Homo sapiens GN=PTGDS PE=1 SV=1 - [PTGDS_HUMAN]	-0.29425		-0.0513438		-0.16249		-0.226938		0.154307		-0.762639	0.000802753
Q99674	Cell growth regulator with EF hand domain protein 1 OS=Homo sapiens GN=CGREF1 PE=2 SV=2 - [CGRE1_HUMAN]	-0.0769756		0.132197		-0.00120165		-0.0326756		-0.144095		-0.762307	0.000272813
P08294	Extracellular superoxide dismutase [Cu-Zn] OS=Homo sapiens GN=SOD3 PE=1 SV=2 - [SODE_HUMAN]	-0.040829		-0.0944942		-0.250447		-0.170365		-0.122335		-0.760509	0.00051722
Q6UW01	Cerebellin-3 OS=Homo sapiens GN=CBLN3 PE=1 SV=1 - [CBLN3_HUMAN]	-0.01344		-0.223092		-0.216298		-0.5903	0.0420804	-0.79009		-0.76027	0.00370026
Q9NX62	Inositol monophosphatase 3 OS=Homo sapiens GN=IMPAD1 PE=1 SV=1 - [IMPA3_HUMAN]	-0.881406		-0.516412		0.273089		-0.599977		0.0889325		-0.759731	0.0242337
P08123	Collagen alpha-2(I) chain OS=Homo sapiens GN=COL1A2 PE=1 SV=7 - [CO1A2_HUMAN]	-0.114718		-0.103023		-0.395397		-0.288533	0.0736339	-0.144314		-0.75973	0.000137947
Q6UXB8	Peptidase inhibitor 16 OS=Homo sapiens GN=PI16 PE=1 SV=1 - [PI16_HUMAN]	0.031526		0.143498		-0.430459		-0.305991		-0.15566		-0.758997	0.00764454
Q12860	Contactin-1 OS=Homo sapiens GN=CNTN1 PE=1 SV=1 - [CNTN1_HUMAN]	-0.133772		-0.0253846		-0.26256		-0.337565	0.0696271	0.0784717		-0.751473	0.000379919
P13591	Neural cell adhesion molecule 1 OS=Homo sapiens GN=NCAM1 PE=1 SV=3 - [NCAM1_HUMAN]	-0.33247		-0.154876		-0.249857		-0.452697	0.014283	-0.0594516		-0.747854	0.000115599
O75326	Semaphorin-7A OS=Homo sapiens GN=SEMA7A PE=1 SV=1 - [SEM7A_HUMAN]	-0.115974		0.0224405		-0.176945		-0.558136	0.0158035	0.0021675		-0.745819	0.000538335
P09603	Macrophage colony-stimulating factor 1 OS=Homo sapiens GN=CSF1 PE=1 SV=2 - [CSF1_HUMAN]	0.876701	0.093569	0.706055		0.0385908		0.068442		0.320223		-0.737871	0.0224454
P55285	Cadherin-6 OS=Homo sapiens GN=CDH6 PE=1 SV=1 - [CADH6_HUMAN]	-0.745411	0.0102002	-0.479456		-0.409092		-0.784087	0.00332886	-0.401567		-0.736242	0.000403473
O94919	Endonuclease domain-containing 1 protein OS=Homo sapiens GN=ENDOD1 PE=1 SV=2 - [ENDD1_HUMAN]	-0.0114873		-0.287404		-0.218872		-0.602023	0.0546589	0.108502		-0.732675	0.00588954
P48058	Glutamate receptor 4 OS=Homo sapiens GN=GRIA4 PE=2 SV=2 - [GRIA4_HUMAN]	-0.217467		0.127803		-0.390848		-0.470076	0.0355121	-0.187515		-0.725042	0.000871519
P47972	Neuronal pentraxin-2 OS=Homo sapiens GN=NPTX2 PE=1 SV=2 - [NPTX2_HUMAN]	-0.685484	0.0444672	-0.398415		-0.362191		-0.841448	0.00499591	-0.497889		-0.724583	0.001689
Q92820	Gamma-glutamyl hydrolase OS=Homo sapiens GN=GGH PE=1 SV=2 - [GGH_HUMAN]	-0.448166		-0.201404		-0.41684		-0.0648996		-0.185897		-0.720405	0.00921695
P36955	Pigment epithelium-derived factor OS=Homo sapiens GN=SERPINF1 PE=1 SV=4 - [PEDF_HUMAN]	-0.354541		0.036747		-0.253725		-0.267337		-0.158663		-0.716821	0.000527154
P40189	Interleukin-6 receptor subunit beta OS=Homo sapiens GN=IL6ST PE=1 SV=2 - [IL6RB_HUMAN]	-0.809012	0.0936663	-0.250552		-0.24853		-0.571545	0.0770701	-0.269297		-0.715645	0.00999957
P07339	Cathepsin D OS=Homo sapiens GN=CTSD PE=1 SV=1 - [CATD_HUMAN]	-0.213488		0.0424494		-0.130427		-0.0266155		-0.117283		-0.709246	0.00138721
Q16568	Cocaine- and amphetamine-regulated transcript protein OS=Homo sapiens GN=CARTPT PE=1 SV=1 - [CART_HUMAN]	-0.234181		-0.176974		-0.377633		-0.527398	0.0648696	0.261925		-0.706291	0.00523918
Q7Z7M0	Multiple epidermal growth factor-like domains protein 8 OS=Homo sapiens GN=MEGF8 PE=1 SV=2 - [MEGF8_HUMAN]	-0.166331		-0.212525		-0.480201		-0.927131	0.00386923	-0.0927773		-0.700619	0.00182668
O00462	Beta-mannosidase OS=Homo sapiens GN=MANBA PE=1 SV=3 - [MANBA_HUMAN]	-0.276431		0.243283		-0.259652		-0.186097		-0.0146655		-0.697608	0.0171621
Q96S96	Phosphatidylethanolamine-binding protein 4 OS=Homo sapiens GN=PEBP4 PE=1 SV=3 - [PEBP4_HUMAN]	-0.124063		-0.234887		-0.211795		-0.373166		0.26958		-0.681924	0.00397092
Q9UHL4	Dipeptidyl peptidase 2 OS=Homo sapiens GN=DPP7 PE=1 SV=3 - [DPP2_HUMAN]	0.00720247		0.059381		-0.241479		-0.367088	0.0913003	-0.225503		-0.68138	0.00338197
Q9Y4C0	Neurexin-3 OS=Homo sapiens GN=NRXN3 PE=1 SV=4 - [NRX3A_HUMAN]	-0.25422		-0.137677		-0.229329		-0.567699	0.00332886	-0.0648951		-0.677578	7.73205e-05
P09486	SPARC OS=Homo sapiens GN=SPARC PE=1 SV=1 - [SPRC_HUMAN]	-0.360587		0.112066		-0.257545		-0.264775		-0.126868		-0.672905	0.00936424
P13987	CD59 glycoprotein OS=Homo sapiens GN=CD59 PE=1 SV=1 - [CD59_HUMAN]	-0.18906		-0.110732		-0.090307		-0.334998	0.0779643	0.0249853		-0.671599	0.00105674
P05452	Tetranectin OS=Homo sapiens GN=CLEC3B PE=1 SV=3 - [TETN_HUMAN]	-0.133682		0.0481195		-0.0723434		-0.27633	0.0546589	-0.00498039		-0.669847	0.000104733
Q02246	Contactin-2 OS=Homo sapiens GN=CNTN2 PE=1 SV=1 - [CNTN2_HUMAN]	0.0609589		-0.0571706		-0.0801191		-0.311671	0.049229	-0.0273822		-0.65725	0.000206155
Q92823	Neuronal cell adhesion molecule OS=Homo sapiens GN=NRCAM PE=1 SV=3 - [NRCAM_HUMAN]	-0.32419		0.0426902		-0.156369		-0.672101	0.00499591	-0.117973		-0.657103	0.000647403
Q969P0	Immunoglobulin superfamily member 8 OS=Homo sapiens GN=IGSF8 PE=1 SV=1 - [IGSF8_HUMAN]	-0.223096		-0.440635		-0.413021		-0.6661	0.00853765	-0.0725595		-0.653807	0.00166271
Q03167	Transforming growth factor beta receptor type 3 OS=Homo sapiens GN=TGFBR3 PE=1 SV=3 - [TGBR3_HUMAN]	-0.308254		-0.0614129		-0.516979		-0.515412	0.0546589	-0.164546		-0.642527	0.00588954
P22352	Glutathione peroxidase 3 OS=Homo sapiens GN=GPX3 PE=1 SV=2 - [GPX3_HUMAN]	-0.529901		-0.105644		-0.311615		-0.319648		-0.0897014		-0.64227	0.00722957
P55290	Cadherin-13 OS=Homo sapiens GN=CDH13 PE=1 SV=1 - [CAD13_HUMAN]	-0.201692		0.270283		-0.105673		-0.59555	0.0210626	0.0843945		-0.638233	0.00305801
P48745	Protein NOV homolog OS=Homo sapiens GN=NOV PE=1 SV=1 - [NOV_HUMAN]	-0.391125		-0.660554		-0.271265		-0.234025		0.118282		-0.636585	0.00454934
Q9NT99	Leucine-rich repeat-containing protein 4B OS=Homo sapiens GN=LRRC4B PE=2 SV=3 - [LRC4B_HUMAN]	0.198327		0.154614		-0.199195		-0.18671		0.251071		-0.622422	0.00104357
Q02818	Nucleobindin-1 OS=Homo sapiens GN=NUCB1 PE=1 SV=4 - [NUCB1_HUMAN]	-0.26591		0.107528		-0.0681976		-0.287749		-0.311701		-0.613772	0.00372087
P06727	Apolipoprotein A-IV OS=Homo sapiens GN=APOA4 PE=1 SV=3 - [APOA4_HUMAN]	-0.0913385		-0.373399		-0.0496751		-0.175753		0.0456941		-0.612278	0.000527134
Q06828	Fibromodulin OS=Homo sapiens GN=FMOD PE=1 SV=2 - [FMOD_HUMAN]	-0.0303987		-0.109674		-0.351878		-0.294324		-0.648232		-0.612205	0.00764454
P16070	CD44 antigen OS=Homo sapiens GN=CD44 PE=1 SV=3 - [CD44_HUMAN]	-0.0351311		0.19221		-0.0504321		-0.0520018		-0.0227843		-0.606253	0.00561362
Q92859	Neogenin OS=Homo sapiens GN=NEO1 PE=1 SV=2 - [NEO1_HUMAN]	-0.158592		-0.149351		-0.18297		-0.377511	0.0774529	-0.224336		-0.605491	0.00363392
P23142	Fibulin-1 OS=Homo sapiens GN=FBLN1 PE=1 SV=4 - [FBLN1_HUMAN]	-0.119088		-0.0992438		-0.237187		-0.405774	0.0300773	-0.242853		-0.602079	0.000857762
O60888	Protein CutA OS=Homo sapiens GN=CUTA PE=1 SV=2 - [CUTA_HUMAN]	-0.222647		-0.203771		-0.566125	0.0695946	-0.499767	0.0252053	-0.188849		-0.596627	0.00224578
O43493	Trans-Golgi network integral membrane protein 2 OS=Homo sapiens GN=TGOLN2 PE=1 SV=2 - [TGON2_HUMAN]	-0.309845		-0.0879255		-0.222744		-0.400843	0.0770701	-0.0459151		-0.594793	0.00492023
O94769	Extracellular matrix protein 2 OS=Homo sapiens GN=ECM2 PE=2 SV=1 - [ECM2_HUMAN]	0.0885787		-0.312905		-0.584815		-0.726667	0.0146557	-0.791695		-0.591736	0.00620303
Q9Y646	Carboxypeptidase Q OS=Homo sapiens GN=CPQ PE=1 SV=1 - [CBPQ_HUMAN]	0.167916		0.0929472		-0.0139602		-0.122035		0.197435		-0.580081	0.00299668
O00451	GDNF family receptor alpha-2 OS=Homo sapiens GN=GFRA2 PE=2 SV=2 - [GFRA2_HUMAN]	-0.285997		-0.0617694		-0.15735		-0.393053	0.0317533	-0.263329		-0.57628	0.00100813
P10599	Thioredoxin OS=Homo sapiens GN=TXN PE=1 SV=3 - [THIO_HUMAN]	-0.25009		-0.794136		-0.607736		-0.538957	0.0648696	-0.389499		-0.575858	0.0134453
P16035	Metalloproteinase inhibitor 2 OS=Homo sapiens GN=TIMP2 PE=1 SV=2 - [TIMP2_HUMAN]	-0.171389		-0.327744		0.008821		-0.0376457		0.0330578		-0.564283	0.00523918
O15394	Neural cell adhesion molecule 2 OS=Homo sapiens GN=NCAM2 PE=1 SV=2 - [NCAM2_HUMAN]	-0.244621		-0.030749		-0.192483		-0.432192	0.0262293	-0.166383		-0.556243	0.00157219
Q9ULB1	Neurexin-1 OS=Homo sapiens GN=NRXN1 PE=2 SV=1 - [NRX1A_HUMAN]	-0.0766597		-0.189451		-0.495108		-0.71128	0.0124342	-0.225666		-0.55477	0.00684199
P06865	Beta-hexosaminidase subunit alpha OS=Homo sapiens GN=HEXA PE=1 SV=2 - [HEXA_HUMAN]	-0.239755		0.17223		-0.331897		-0.287198		-0.471383		-0.553889	0.0134576
P22692	Insulin-like growth factor-binding protein 4 OS=Homo sapiens GN=IGFBP4 PE=1 SV=2 - [IBP4_HUMAN]	-0.511131		-0.300904		-0.330628		-0.29027		-0.131031		-0.539728	0.0151459
P20774	Mimecan OS=Homo sapiens GN=OGN PE=1 SV=1 - [MIME_HUMAN]	-0.00231201		0.108965		-0.0403673		-0.0728859		-0.0635005		-0.535935	0.000990062
P09668	Pro-cathepsin H OS=Homo sapiens GN=CTSH PE=1 SV=4 - [CATH_HUMAN]	0.111069		-0.16354		-0.645359		-0.676218	0.0424738	-0.323874		-0.534243	0.0224454
Q9BYH1	Seizure 6-like protein OS=Homo sapiens GN=SEZ6L PE=1 SV=1 - [SE6L1_HUMAN]	-0.433525		-0.30565		-0.248377		-0.721536	0.0232531	0.060705		-0.531889	0.0164693
P08253	72 kDa type IV collagenase OS=Homo sapiens GN=MMP2 PE=1 SV=2 - [MMP2_HUMAN]	-0.0440357		0.0101866		-0.107849		-0.00752264		0.04927		-0.529961	0.00430283
P0CG48	Polyubiquitin-C OS=Homo sapiens GN=UBC PE=1 SV=3 - [UBC_HUMAN]	-0.381563		0.0258175		-0.108379		-0.271629		0.120933		-0.526805	0.00557191
Q9NQX5	Neural proliferation differentiation and control protein 1 OS=Homo sapiens GN=NPDC1 PE=1 SV=2 - [NPDC1_HUMAN]	-0.441035		-0.133654		-0.4973		-0.546634	0.0591929	-0.487407		-0.516533	0.0179101
Q99969	Retinoic acid receptor responder protein 2 OS=Homo sapiens GN=RARRES2 PE=1 SV=1 - [RARR2_HUMAN]	-0.111094		-0.26182		-0.293431		-0.242446		0.172408		-0.494287	0.0128878
P00441	Superoxide dismutase [Cu-Zn] OS=Homo sapiens GN=SOD1 PE=1 SV=2 - [SODC_HUMAN]	-0.28327		-0.0415188		-0.130067		-0.422734	0.0300773	0.00927722		-0.490878	0.0034495
P49908	Selenoprotein P OS=Homo sapiens GN=SEPP1 PE=1 SV=3 - [SEPP1_HUMAN]	0.00680562		-0.0346681		0.123653		-0.135654		0.0875306		-0.489364	0.020904
P41271	Neuroblastoma suppressor of tumorigenicity 1 OS=Homo sapiens GN=NBL1 PE=1 SV=2 - [NBL1_HUMAN]	-0.202486		-0.0325455		0.239031		-0.1161		0.279646		-0.488396	0.0118054
P08174	Complement decay-accelerating factor OS=Homo sapiens GN=CD55 PE=1 SV=4 - [DAF_HUMAN]	-0.0338142		-0.0185988		-0.183335		-0.376335	0.0536755	0.0661741		-0.483971	0.00446544
P98160	Basement membrane-specific heparan sulfate proteoglycan core protein OS=Homo sapiens GN=HSPG2 PE=1 SV=4 - [PGBM_HUMAN]	-0.0306274		-0.295341		-0.32086		-0.269639	0.0991946	-0.0606124		-0.480623	0.00383333
P32004	Neural cell adhesion molecule L1 OS=Homo sapiens GN=L1CAM PE=1 SV=2 - [L1CAM_HUMAN]	-0.23287		-0.101711		-0.5074		-0.523518	0.0696271	-0.633644		-0.476996	0.0241511
O94910	Latrophilin-1 OS=Homo sapiens GN=LPHN1 PE=1 SV=1 - [LPHN1_HUMAN]	-0.0590232		-0.031063		-0.229339		-0.976526	0.0585163	-0.0819651		-0.46655	0.0743394
Q16610	Extracellular matrix protein 1 OS=Homo sapiens GN=ECM1 PE=1 SV=2 - [ECM1_HUMAN]	-0.0467352		-0.110519		-0.201348		-0.223264		0.142252		-0.461725	0.00182668
Q14118	Dystroglycan OS=Homo sapiens GN=DAG1 PE=1 SV=2 - [DAG1_HUMAN]	0.107108		-0.0895886		-0.00876396		-0.314355	0.0529443	0.00338289		-0.44799	0.00262099
P02766	Transthyretin OS=Homo sapiens GN=TTR PE=1 SV=1 - [TTHY_HUMAN]	-0.199565		0.0819331		-0.0962698		-0.0759727		-0.112449		-0.447428	0.0172692
Q6ZMI3	Gliomedin OS=Homo sapiens GN=GLDN PE=2 SV=1 - [GLDN_HUMAN]	-0.401205		0.0312328		-0.111687		0.375682		0.458677		-0.446697	0.0542827
Q13740	CD166 antigen OS=Homo sapiens GN=ALCAM PE=1 SV=2 - [CD166_HUMAN]	-0.0476053		0.0640479		0.0241618		-0.441736	0.0220285	0.159664		-0.443852	0.00456107
P12109	Collagen alpha-1(VI) chain OS=Homo sapiens GN=COL6A1 PE=1 SV=3 - [CO6A1_HUMAN]	-0.00647884		-0.0592826		-0.0844018		-0.460355	0.0172598	0.0914001		-0.439317	0.00419882
Q7Z3B1	Neuronal growth regulator 1 OS=Homo sapiens GN=NEGR1 PE=1 SV=3 - [NEGR1_HUMAN]	-0.126201		-0.18521		-0.170568		-0.2825	0.0696271	-0.038643		-0.42402	0.00370026
Q08380	Galectin-3-binding protein OS=Homo sapiens GN=LGALS3BP PE=1 SV=1 - [LG3BP_HUMAN]	-0.0997456		0.124655		-0.19951		-0.184702		-0.1219		-0.423414	0.00777628
P54289	Voltage-dependent calcium channel subunit alpha-2/delta-1 OS=Homo sapiens GN=CACNA2D1 PE=1 SV=3 - [CA2D1_HUMAN]	-0.118156		0.219951		-0.0887882		-0.32112	0.0516819	0.134802		-0.420854	0.00383333
P07333	Macrophage colony-stimulating factor 1 receptor OS=Homo sapiens GN=CSF1R PE=1 SV=2 - [CSF1R_HUMAN]	-0.0831324		0.0283172		-0.0277095		-0.516212	0.0861255	-0.0717395		-0.417855	0.0448987
P27797	Calreticulin OS=Homo sapiens GN=CALR PE=1 SV=1 - [CALR_HUMAN]	-0.379378		-0.332842		-0.220879		-0.510201	0.01654	0.201919		-0.416904	0.0077359
P61916	Epididymal secretory protein E1 OS=Homo sapiens GN=NPC2 PE=1 SV=1 - [NPC2_HUMAN]	-0.202483		0.0247053		-0.147781		-0.0847208		0.0926912		-0.414157	0.00281232
Q8N3J6	Cell adhesion molecule 2 OS=Homo sapiens GN=CADM2 PE=2 SV=1 - [CADM2_HUMAN]	-0.286419		-0.159025		0.0574683		-0.786448	0.00258252	-0.192268		-0.414062	0.00676529
Q8NFZ8	Cell adhesion molecule 4 OS=Homo sapiens GN=CADM4 PE=1 SV=1 - [CADM4_HUMAN]	-0.0431931		-0.262916		-0.268202		-0.237399	0.0930574	-0.16645		-0.413887	0.00374988
Q9UM22	Mammalian ependymin-related protein 1 OS=Homo sapiens GN=EPDR1 PE=1 SV=2 - [EPDR1_HUMAN]	-0.191146		-0.0817252		-0.426121		-0.947788	0.000614998	-0.351614		-0.412049	0.00769694
Q13554	Calcium/calmodulin-dependent protein kinase type II subunit beta OS=Homo sapiens GN=CAMK2B PE=1 SV=3 - [KCC2B_HUMAN]	0.08423		0.31651		0.245547		0.0860116		-0.0839992		-0.402155	0.0239768
P20933	N(4)-(beta-N-acetylglucosaminyl)-L-asparaginase OS=Homo sapiens GN=AGA PE=1 SV=2 - [ASPG_HUMAN]	-0.0268202		-0.11956		-0.194249		-0.427466	0.0220285	0.105642		-0.399995	0.00614994
Q96FE7	Phosphoinositide-3-kinase-interacting protein 1 OS=Homo sapiens GN=PIK3IP1 PE=1 SV=2 - [P3IP1_HUMAN]	0.198615		0.103471		0.118061		-0.102094		0.397943		-0.398117	0.0376356
P02787	Serotransferrin OS=Homo sapiens GN=TF PE=1 SV=3 - [TRFE_HUMAN]	-0.2466		-0.165519		-0.145625		-0.114361		-0.0288043		-0.394563	0.00205467
P02765	Alpha-2-HS-glycoprotein OS=Homo sapiens GN=AHSG PE=1 SV=1 - [FETUA_HUMAN]	-0.0022509		-0.0898462		-0.17183		0.0674112		-0.246689		-0.394031	0.00213377
Q12805	EGF-containing fibulin-like extracellular matrix protein 1 OS=Homo sapiens GN=EFEMP1 PE=1 SV=2 - [FBLN3_HUMAN]	-0.188815		-0.146758		-0.239577		-0.229705	0.0991946	-0.105523		-0.387525	0.00489906
P14314	Glucosidase 2 subunit beta OS=Homo sapiens GN=PRKCSH PE=1 SV=2 - [GLU2B_HUMAN]	-1.02309	0.0270794	-0.141193		-0.458429		-0.218306		-0.534527		-0.385644	0.038853
Q86UD1	Out at first protein homolog OS=Homo sapiens GN=OAF PE=2 SV=1 - [OAF_HUMAN]	-0.66728	0.0444672	-0.496962		-0.699757	0.0509401	-0.78323	0.00691391	-0.407997		-0.376986	0.019788
P02452	Collagen alpha-1(I) chain OS=Homo sapiens GN=COL1A1 PE=1 SV=5 - [CO1A1_HUMAN]	0.0297925		-0.0634616		-0.147615		-0.414262	0.0585163	-0.139156		-0.365829	0.021961
Q9NYQ8	Protocadherin Fat 2 OS=Homo sapiens GN=FAT2 PE=1 SV=2 - [FAT2_HUMAN]	0.19785		-0.0170883		0.0514396		-0.447531	0.0774529	-0.0164076		-0.363533	0.0398902
P23471	Receptor-type tyrosine-protein phosphatase zeta OS=Homo sapiens GN=PTPRZ1 PE=1 SV=4 - [PTPRZ_HUMAN]	-0.256838		-0.0446561		-0.25334		-0.447429	0.01654	-0.0775477		-0.360143	0.00823795
P01019	Angiotensinogen OS=Homo sapiens GN=AGT PE=1 SV=1 - [ANGT_HUMAN]	-0.0707594		-0.0243142		-0.123811		-0.248601	0.0978733	0.200595		-0.357419	0.0090835
P19022	Cadherin-2 OS=Homo sapiens GN=CDH2 PE=1 SV=4 - [CADH2_HUMAN]	-0.185794		0.216486		0.137289		-0.133318		0.149511		-0.353918	0.00523918
P12259	Coagulation factor V OS=Homo sapiens GN=F5 PE=1 SV=4 - [FA5_HUMAN]	-0.219577		-0.0480354		-0.118671		-0.270933		-0.184548		-0.352267	0.0142423
P02751	Fibronectin OS=Homo sapiens GN=FN1 PE=1 SV=4 - [FINC_HUMAN]	-0.0745688		-0.113588		-0.174503		-0.241867	0.0834722	0.0156542		-0.34944	0.00655959
O94856	Neurofascin OS=Homo sapiens GN=NFASC PE=1 SV=4 - [NFASC_HUMAN]	-0.104813		-0.0243909		-0.163269		-0.320206	0.0384394	-0.0672087		-0.33768	0.00693703
Q9UJJ9	N-acetylglucosamine-1-phosphotransferase subunit gamma OS=Homo sapiens GN=GNPTG PE=1 SV=1 - [GNPTG_HUMAN]	-0.66144	0.0842399	-0.564422		-0.420755		-0.238571		-0.560706		-0.337049	0.0450058
Q9Y5Y7	Lymphatic vessel endothelial hyaluronic acid receptor 1 OS=Homo sapiens GN=LYVE1 PE=1 SV=2 - [LYVE1_HUMAN]	-0.566696	0.0745234	-0.370143		-0.527093	0.0972984	-0.785373	0.0056834	-0.278264		-0.322624	0.0358289
Q9BUJ0	Alpha/beta hydrolase domain-containing protein 14A OS=Homo sapiens GN=ABHD14A PE=2 SV=2 - [ABHEA_HUMAN]	0.16826		-0.214578		-0.175798		-0.328524	0.0671273	-0.109265		-0.321001	0.0189239
Q15113	Procollagen C-endopeptidase enhancer 1 OS=Homo sapiens GN=PCOLCE PE=1 SV=2 - [PCOC1_HUMAN]	-0.00826006		0.031696		-0.0649518		-0.113519		-0.0600608		-0.320122	0.006031
P40925	Malate dehydrogenase, cytoplasmic OS=Homo sapiens GN=MDH1 PE=1 SV=4 - [MDHC_HUMAN]	-0.723889	0.0545256	-0.29576		-0.753349	0.0681007	-0.892695	0.00746929	0.3197		-0.317799	0.0448544
P09871	Complement C1s subcomponent OS=Homo sapiens GN=C1S PE=1 SV=1 - [C1S_HUMAN]	0.0980735		0.140597		-0.101641		-0.0846469		0.127658		-0.312033	0.0206495
P34096	Ribonuclease 4 OS=Homo sapiens GN=RNASE4 PE=1 SV=3 - [RNAS4_HUMAN]	0.0910502		-0.0533436		-0.166347		0.0463314		0.108569		-0.289172	0.0248809
P45877	Peptidyl-prolyl cis-trans isomerase C OS=Homo sapiens GN=PPIC PE=1 SV=1 - [PPIC_HUMAN]	0.453339	0.0685171	0.285981		0.0164379		-0.256334		0.297176		-0.284617	0.0248537
P01714	Ig lambda chain V-III region SH OS=Homo sapiens PE=1 SV=1 - [LV301_HUMAN]	0.494855		0.975075	0.0426334	-1.22176	0.00838253	0.141329		-1.02687	0.0474134	-0.278217	0.0567066
Q8NBJ4	Golgi membrane protein 1 OS=Homo sapiens GN=GOLM1 PE=1 SV=1 - [GOLM1_HUMAN]	-0.186934		-0.501292	0.0907536	-0.262623		-0.567282	0.00573592	-0.357464		-0.266899	0.0248537
P06396	Gelsolin OS=Homo sapiens GN=GSN PE=1 SV=1 - [GELS_HUMAN]	-0.109582		-0.161473		-0.0481693		-0.0204661		0.17676		-0.265426	0.0164693
P23284	Peptidyl-prolyl cis-trans isomerase B OS=Homo sapiens GN=PPIB PE=1 SV=2 - [PPIB_HUMAN]	0.133654		0.175329		-0.0269932		0.094076		-0.055655		-0.260706	0.0841678
Q9P202	Whirlin OS=Homo sapiens GN=DFNB31 PE=1 SV=3 - [WHRN_HUMAN]	-0.0487787		-0.191308		-0.0426084		-0.0801765		-0.0648039		-0.255541	0.0894499
Q9H3G5	Probable serine carboxypeptidase CPVL OS=Homo sapiens GN=CPVL PE=1 SV=2 - [CPVL_HUMAN]	-0.159184		0.094983		-0.369845		-0.127055		-0.27557		-0.255264	0.0694389
O00391	Sulfhydryl oxidase 1 OS=Homo sapiens GN=QSOX1 PE=1 SV=3 - [QSOX1_HUMAN]	0.188562		-0.196234		-0.183386		-0.452963	0.049753	-0.340508		-0.245789	0.0591956
P17174	Aspartate aminotransferase, cytoplasmic OS=Homo sapiens GN=GOT1 PE=1 SV=3 - [AATC_HUMAN]	0.0531761		0.16575		-0.118603		-0.324785	0.0861068	0.21141		-0.242849	0.052485
Q9BZR6	Reticulon-4 receptor OS=Homo sapiens GN=RTN4R PE=1 SV=1 - [RTN4R_HUMAN]	0.168179		0.0552133		-0.185842		-0.849581	0.00796097	-0.125736		-0.241653	0.0774284
P24592	Insulin-like growth factor-binding protein 6 OS=Homo sapiens GN=IGFBP6 PE=1 SV=1 - [IBP6_HUMAN]	-0.0772768		0.00721051		-0.167329		-0.0702899		0.0822241		-0.236085	0.0559799
P02652	Apolipoprotein A-II OS=Homo sapiens GN=APOA2 PE=1 SV=1 - [APOA2_HUMAN]	-0.0564506		-0.148108		-0.0491618		0.112604		-0.137813		-0.22449	0.0491829
O14594	Neurocan core protein OS=Homo sapiens GN=NCAN PE=1 SV=3 - [NCAN_HUMAN]	0.0491145		0.0740443		-0.475424		-0.314056	0.0770701	-0.133905		-0.205875	0.0591956
P43251	Biotinidase OS=Homo sapiens GN=BTD PE=1 SV=2 - [BTD_HUMAN]	0.0515576		-0.0871582		-0.258116		-0.499879	0.0265753	0.234934		-0.205362	0.0694389
Q53EL9	Seizure protein 6 homolog OS=Homo sapiens GN=SEZ6 PE=1 SV=2 - [SEZ6_HUMAN]	0.258721		0.324817		-0.155059		-0.0144117		0.0118429		-0.191435	0.0766205
P14543	Nidogen-1 OS=Homo sapiens GN=NID1 PE=1 SV=3 - [NID1_HUMAN]	-0.249439		-0.00287077		-0.194713		-0.337589	0.0400641	-0.35796		-0.172606	0.0591956
P10451	Osteopontin OS=Homo sapiens GN=SPP1 PE=1 SV=1 - [OSTP_HUMAN]	-0.0570459		-0.163001		0.0180551		-0.158623		0.289212		-0.171569	0.095145
P04196	Histidine-rich glycoprotein OS=Homo sapiens GN=HRG PE=1 SV=1 - [HRG_HUMAN]	0.179205		-0.256234		-0.0570172		0.198796		0.294627		-0.167998	0.0621072
P02753	Retinol-binding protein 4 OS=Homo sapiens GN=RBP4 PE=1 SV=3 - [RET4_HUMAN]	0.241492		-0.199812		-0.0302357		-0.00643586		0.0914353		-0.139482	0.0638528
P08697	Alpha-2-antiplasmin OS=Homo sapiens GN=SERPINF2 PE=1 SV=3 - [A2AP_HUMAN]	-0.144631		-0.12602		-0.0461476		0.00557308		-0.245201		-0.115128	0.0825283
Q9NZP8	Complement C1r subcomponent-like protein OS=Homo sapiens GN=C1RL PE=1 SV=2 - [C1RL_HUMAN]	-0.0344245		0.0357078		-0.163676		-0.251721	0.0529443	-0.0521891		-0.107776	0.0847908
P05543	Thyroxine-binding globulin OS=Homo sapiens GN=SERPINA7 PE=1 SV=2 - [THBG_HUMAN]	0.103103		-0.100003		-0.15328		-0.0952994		-0.245948		0.153318	0.075835
P02749	Beta-2-glycoprotein 1 OS=Homo sapiens GN=APOH PE=1 SV=3 - [APOH_HUMAN]	0.0719226		-0.263194		0.0285817		0.115652		0.0839692		0.162369	0.0569776
P08185	Corticosteroid-binding globulin OS=Homo sapiens GN=SERPINA6 PE=1 SV=1 - [CBG_HUMAN]	-0.301265		-0.0648468		-0.24224		-0.281571	0.0757461	-0.228402		0.167398	0.0667654
P09382	Galectin-1 OS=Homo sapiens GN=LGALS1 PE=1 SV=2 - [LEG1_HUMAN]	0.203807		-0.247073		-0.153235		-0.364185	0.082546	0.0847834		0.170398	0.0976548
P02790	Hemopexin OS=Homo sapiens GN=HPX PE=1 SV=2 - [HEMO_HUMAN]	-0.0457364		-0.0969619		-0.188042		0.071795		0.00187426		0.176349	0.054651
P80108	Phosphatidylinositol-glycan-specific phospholipase D OS=Homo sapiens GN=GPLD1 PE=1 SV=3 - [PHLD_HUMAN]	-0.208016		-0.381648		-0.23856		-0.11838		0.0443621		0.184067	0.0928677
P00736	Complement C1r subcomponent OS=Homo sapiens GN=C1R PE=1 SV=2 - [C1R_HUMAN]	0.0265867		0.218864		0.169354		0.00628239		0.157044		0.197104	0.0330736
P00747	Plasminogen OS=Homo sapiens GN=PLG PE=1 SV=2 - [PLMN_HUMAN]	0.0521934		-0.0607293		-0.0401406		-0.0684688		-0.165101		0.206324	0.0243357
P10643	Complement component C7 OS=Homo sapiens GN=C7 PE=1 SV=2 - [CO7_HUMAN]	0.196919		0.0615004		0.0706266		0.0473995		0.309063		0.206794	0.0315793
P03952	Plasma kallikrein OS=Homo sapiens GN=KLKB1 PE=1 SV=1 - [KLKB1_HUMAN]	-0.133529		-0.313501		-0.0362859		-0.211756		-0.174767		0.216643	0.0579207
P02655	Apolipoprotein C-II OS=Homo sapiens GN=APOC2 PE=1 SV=1 - [APOC2_HUMAN]	0.673515	0.045952	-0.204016		0.0546511		0.36164	0.068629	0.061287		0.224966	0.0743394
P01625	Ig kappa chain V-IV region Len OS=Homo sapiens PE=1 SV=2 - [KV402_HUMAN]	0.4495	0.0759717	-0.0170474		0.666125	0.0226129	0.100808		-0.329989		0.235467	0.0445473
Q6EMK4	Vasorin OS=Homo sapiens GN=VASN PE=1 SV=1 - [VASN_HUMAN]	0.363056		0.146457		0.160165		0.452352	0.0624175	0.663217		0.257321	0.0600367
P02745	Complement C1q subcomponent subunit A OS=Homo sapiens GN=C1QA PE=1 SV=2 - [C1QA_HUMAN]	0.0899141		0.322167		0.501643		-0.0769063		0.343872		0.257856	0.0759837
A5PL33	Protein KRBA1 OS=Homo sapiens GN=KRBA1 PE=1 SV=3 - [KRBA1_HUMAN]	-0.0707608		-0.118923		0.00818448		-0.112757		-0.199508		0.271295	0.0739399
P04217	Alpha-1B-glycoprotein OS=Homo sapiens GN=A1BG PE=1 SV=4 - [A1BG_HUMAN]	0.175045		-0.0781438		0.00861464		0.0584953		-0.00365421		0.277565	0.0179101
P05154	Plasma serine protease inhibitor OS=Homo sapiens GN=SERPINA5 PE=1 SV=3 - [IPSP_HUMAN]	0.262072		0.00152592		-0.00240447		-0.224195		0.0799392		0.285892	0.038299
P09972	Fructose-bisphosphate aldolase C OS=Homo sapiens GN=ALDOC PE=1 SV=2 - [ALDOC_HUMAN]	-0.0667704		-0.19043		-0.382769		-0.465302		-0.311538		0.288603	0.0831477
P08571	Monocyte differentiation antigen CD14 OS=Homo sapiens GN=CD14 PE=1 SV=2 - [CD14_HUMAN]	0.0201914		-0.0577985		-0.0624474		-0.0133728		0.137918		0.29479	0.0376356
P25311	Zinc-alpha-2-glycoprotein OS=Homo sapiens GN=AZGP1 PE=1 SV=2 - [ZA2G_HUMAN]	0.154493		-0.260237		0.0190262		0.0906206		0.123185		0.295146	0.00619152
P0CG05	Ig lambda-2 chain C regions OS=Homo sapiens GN=IGLC2 PE=1 SV=1 - [LAC2_HUMAN]	0.102646		0.416152		0.232229		0.642062	0.0124566	-0.168194		0.299281	0.0383742
P02747	Complement C1q subcomponent subunit C OS=Homo sapiens GN=C1QC PE=1 SV=3 - [C1QC_HUMAN]	0.112992		0.266046		0.111487		-0.0359947		0.213365		0.299609	0.0160488
Q93091	Ribonuclease K6 OS=Homo sapiens GN=RNASE6 PE=1 SV=2 - [RNAS6_HUMAN]	0.316889		0.300991		0.181819		0.00988191		0.221824		0.301607	0.0701035
O75882	Attractin OS=Homo sapiens GN=ATRN PE=1 SV=2 - [ATRN_HUMAN]	0.540664		0.0346397		-0.0584705		-0.143976		0.110761		0.303282	0.0549453
P08603	Complement factor H OS=Homo sapiens GN=CFH PE=1 SV=4 - [CFAH_HUMAN]	-0.00253057		-0.226484		-0.025116		-0.0504389		0.0368038		0.320581	0.00588487
P23435	Cerebellin-1 OS=Homo sapiens GN=CBLN1 PE=1 SV=1 - [CBLN1_HUMAN]	-0.121494		0.242146		0.062367		-0.214345		0.23638		0.332926	0.0559799
P01860	Ig gamma-3 chain C region OS=Homo sapiens GN=IGHG3 PE=1 SV=2 - [IGHG3_HUMAN]	-0.0111532		0.143684		-0.0244751		0.141977		-0.36976		0.350037	0.0743394
P02746	Complement C1q subcomponent subunit B OS=Homo sapiens GN=C1QB PE=1 SV=3 - [C1QB_HUMAN]	0.404353	0.0962899	0.0720019		0.0189143		-0.182156		0.173821		0.351517	0.0120896
P02760	Protein AMBP OS=Homo sapiens GN=AMBP PE=1 SV=1 - [AMBP_HUMAN]	0.276109		-0.0679036		0.0251652		0.213725		0.154494		0.354823	0.0358289
P18428	Lipopolysaccharide-binding protein OS=Homo sapiens GN=LBP PE=1 SV=3 - [LBP_HUMAN]	-0.399278		-1.77979	0.000570279	-0.750745	0.025657	-1.22301	0.00470484	-0.70482	0.0609471	0.36393	0.055079
Q86VB7	Scavenger receptor cysteine-rich type 1 protein M130 OS=Homo sapiens GN=CD163 PE=1 SV=2 - [C163A_HUMAN]	-0.341833		-0.345148		-0.599203	0.0309235	-0.45192	0.0220285	-0.210148		0.382871	0.0090835
P00450	Ceruloplasmin OS=Homo sapiens GN=CP PE=1 SV=1 - [CERU_HUMAN]	0.045133		-0.0889641		-0.0438979		0.0428799		-0.0303853		0.384548	0.00645305
P00751	Complement factor B OS=Homo sapiens GN=CFB PE=1 SV=2 - [CFAB_HUMAN]	0.018185		-0.24586		-0.05784		-0.020167		-0.181144		0.384777	0.0108557
P35858	Insulin-like growth factor-binding protein complex acid labile subunit OS=Homo sapiens GN=IGFALS PE=1 SV=1 - [ALS_HUMAN]	-0.140483		-0.38364		-0.10535		-0.457839	0.0453457	-0.489291		0.388325	0.0189239
P01596	Ig kappa chain V-I region CAR OS=Homo sapiens PE=1 SV=1 - [KV104_HUMAN]	0.738242	0.0470677	0.404339		0.83945		0.667813	0.0545323	-0.673418		0.403456	0.055079
P01608	Ig kappa chain V-I region Roy OS=Homo sapiens PE=1 SV=1 - [KV116_HUMAN]	0.788667	0.0479113	0.297563		0.570691		0.996263	0.00573592	-0.505093		0.405764	0.0286967
Q8NI35	InaD-like protein OS=Homo sapiens GN=INADL PE=1 SV=3 - [INADL_HUMAN]	0.769836	0.0962899	0.291395		0.390458		0.943391	0.01654	0.289155		0.417024	0.0439401
P01024	Complement C3 OS=Homo sapiens GN=C3 PE=1 SV=2 - [CO3_HUMAN]	-0.0113579		-0.271886		-0.00918273		-0.0575707		-9.76903e-05		0.427747	0.00740796
Q13228	Selenium-binding protein 1 OS=Homo sapiens GN=SELENBP1 PE=1 SV=2 - [SBP1_HUMAN]	0.709932	0.0948396	0.263546		0.211691		-0.20099		0.086546		0.429968	0.0366342
P06681	Complement C2 OS=Homo sapiens GN=C2 PE=1 SV=2 - [CO2_HUMAN]	0.190574		-0.0585846		0.0203266		0.0396158		-0.101265		0.431229	0.0097811
P01861	Ig gamma-4 chain C region OS=Homo sapiens GN=IGHG4 PE=1 SV=1 - [IGHG4_HUMAN]	0.0876368		0.318618		0.0940351		0.208096		-0.247776		0.432396	0.0379138
P07357	Complement component C8 alpha chain OS=Homo sapiens GN=C8A PE=1 SV=2 - [CO8A_HUMAN]	0.0401569		-0.193902		0.228554		0.0957757		0.0219035		0.436209	0.0154805
P22792	Carboxypeptidase N subunit 2 OS=Homo sapiens GN=CPN2 PE=1 SV=3 - [CPN2_HUMAN]	0.155499		0.260694		-0.400354		0.0769938		-0.0996369		0.437709	0.0299256
Q03591	Complement factor H-related protein 1 OS=Homo sapiens GN=CFHR1 PE=1 SV=2 - [FHR1_HUMAN]	0.2106		-0.516487		0.157028		0.284761		-0.460403		0.451548	0.0558087
P05156	Complement factor I OS=Homo sapiens GN=CFI PE=1 SV=2 - [CFAI_HUMAN]	0.193246		-0.0951421		0.0332533		0.115513		0.135579		0.461207	0.00489906
P04220	Ig mu heavy chain disease protein OS=Homo sapiens PE=1 SV=1 - [MUCB_HUMAN]	0.452918		0.0871947		1.01523		0.473452		-0.26535		0.47474	0.0534871
P0C0L4	Complement C4-A OS=Homo sapiens GN=C4A PE=1 SV=2 - [CO4A_HUMAN]	0.264255		-0.116747		-0.113028		-0.112615		0.165806		0.475485	0.0123214
P05155	Plasma protease C1 inhibitor OS=Homo sapiens GN=SERPING1 PE=1 SV=2 - [IC1_HUMAN]	0.104078		0.0664342		0.0385799		0.11647		0.312062		0.477189	0.000705628
P19652	Alpha-1-acid glycoprotein 2 OS=Homo sapiens GN=ORM2 PE=1 SV=2 - [A1AG2_HUMAN]	-0.129781		-0.305388		-0.0668171		0.0203209		-0.10999		0.477637	0.00857364
P13671	Complement component C6 OS=Homo sapiens GN=C6 PE=1 SV=3 - [CO6_HUMAN]	0.00361498		-0.350391		-0.0914254		-0.040044		0.0433439		0.483342	0.00299339
P01009	Alpha-1-antitrypsin OS=Homo sapiens GN=SERPINA1 PE=1 SV=3 - [A1AT_HUMAN]	-0.121245		-0.0758902		0.00578572		0.121458		-0.0364365		0.518125	0.00524849
P32119	Peroxiredoxin-2 OS=Homo sapiens GN=PRDX2 PE=1 SV=5 - [PRDX2_HUMAN]	-0.502134		-0.622508		-0.169948		-0.675598	0.0770701	-0.229159		0.53798	0.0401869
P07858	Cathepsin B OS=Homo sapiens GN=CTSB PE=1 SV=3 - [CATB_HUMAN]	0.00493946		0.213011		0.10019		-0.106535		-0.10525		0.540818	0.0219806
P27169	Serum paraoxonase/arylesterase 1 OS=Homo sapiens GN=PON1 PE=1 SV=3 - [PON1_HUMAN]	0.126484		-0.334386		-0.0180868		0.0134934		-0.0362142		0.545422	0.0084001
P80748	Ig lambda chain V-III region LOI OS=Homo sapiens PE=1 SV=1 - [LV302_HUMAN]	0.292884		-0.0343981		0.191391		0.531829	0.0834722	-0.204925		0.546974	0.0229319
Q13231	Chitotriosidase-1 OS=Homo sapiens GN=CHIT1 PE=1 SV=1 - [CHIT1_HUMAN]	0.935361	0.0779763	0.231215		0.725217		1.02912	0.0185376	0.0749396		0.549134	0.0305593
P01591	Immunoglobulin J chain OS=Homo sapiens GN=IGJ PE=1 SV=4 - [IGJ_HUMAN]	0.163835		-1.01502		-0.178882		-0.3003		-0.913121		0.570026	0.0820147
Q15166	Serum paraoxonase/lactonase 3 OS=Homo sapiens GN=PON3 PE=1 SV=3 - [PON3_HUMAN]	0.272648		-0.727983	0.033547	0.0418696		0.118081		-0.046144		0.576677	0.0293757
P29622	Kallistatin OS=Homo sapiens GN=SERPINA4 PE=1 SV=3 - [KAIN_HUMAN]	-0.231594		-0.448135		0.0138156		-0.254696		0.0926054		0.580998	0.00395869
P19827	Inter-alpha-trypsin inhibitor heavy chain H1 OS=Homo sapiens GN=ITIH1 PE=1 SV=3 - [ITIH1_HUMAN]	0.252903		-0.21907		-0.00978329		-0.0738455		-0.109274		0.58738	0.000999385
P19823	Inter-alpha-trypsin inhibitor heavy chain H2 OS=Homo sapiens GN=ITIH2 PE=1 SV=2 - [ITIH2_HUMAN]	0.217624		-0.149124		0.134601		-0.11429		-0.0440828		0.590573	0.00235422
P01617	Ig kappa chain V-II region TEW OS=Homo sapiens PE=1 SV=1 - [KV204_HUMAN]	0.918131	0.00429124	0.40487		0.966446	0.00308476	0.905132	0.00258252	-0.222009		0.602108	0.00221367
P07195	L-lactate dehydrogenase B chain OS=Homo sapiens GN=LDHB PE=1 SV=2 - [LDHB_HUMAN]	-0.0175598		-0.310255		-0.264764		-0.544648	0.0770701	-0.216648		0.603302	0.0153133
P01765	Ig heavy chain V-III region TIL OS=Homo sapiens PE=1 SV=1 - [HV304_HUMAN]	0.510279		0.159559		0.102605		-0.0381013		-0.674815		0.606695	0.00561362
P06276	Cholinesterase OS=Homo sapiens GN=BCHE PE=1 SV=1 - [CHLE_HUMAN]	0.32718		0.0989987		0.0804816		-0.446864	0.0585163	0.00725909		0.608901	0.00411392
P01615	Ig kappa chain V-II region FR OS=Homo sapiens PE=1 SV=1 - [KV202_HUMAN]	1.03447	0.0779422	0.606614		1.60653	0.0320185	1.28012	0.0173941	0.0844865		0.609457	0.0383742
P35542	Serum amyloid A-4 protein OS=Homo sapiens GN=SAA4 PE=1 SV=2 - [SAA4_HUMAN]	0.18203		-0.186737		0.0366555		-0.311828		-0.174832		0.61299	0.0256994
P01613	Ig kappa chain V-I region Ni OS=Homo sapiens PE=1 SV=1 - [KV121_HUMAN]	0.938253	0.0146821	-0.303172		0.664811	0.0746007	0.240865		-0.31443		0.618126	0.00936424
P01742	Ig heavy chain V-I region EU OS=Homo sapiens PE=1 SV=1 - [HV101_HUMAN]	0.555728		0.595099		0.538516	0.0521803	0.41258	0.0701195	0.165342		0.641225	0.00823795
P01764	Ig heavy chain V-III region VH26 OS=Homo sapiens PE=1 SV=1 - [HV303_HUMAN]	0.0535597		-0.0883847		0.521315		-0.189226		-0.501045		0.649067	0.0151459
P00558	Phosphoglycerate kinase 1 OS=Homo sapiens GN=PGK1 PE=1 SV=3 - [PGK1_HUMAN]	-0.275155		-0.326701		-0.373823		-0.484969	0.0934397	-0.238026		0.65686	0.0107291
P01023	Alpha-2-macroglobulin OS=Homo sapiens GN=A2M PE=1 SV=3 - [A2MG_HUMAN]	0.108657		-0.179227		0.0905426		-0.186373		0.160207		0.664856	0.000416663
P01606	Ig kappa chain V-I region OU OS=Homo sapiens PE=1 SV=1 - [KV114_HUMAN]	1.15089	0.0167076	0.421077		1.10898	0.0227769	0.677423	0.0300773	-0.3478		0.669844	0.00684199
P01616	Ig kappa chain V-II region MIL OS=Homo sapiens PE=1 SV=1 - [KV203_HUMAN]	0.486347		0.293346		0.244729		0.510825		-0.0470647		0.677627	0.0267724
P01031	Complement C5 OS=Homo sapiens GN=C5 PE=1 SV=4 - [CO5_HUMAN]	0.0821385		-0.234846		-0.00644831		-0.0125702		-0.0696001		0.686508	0.00102157
P09104	Gamma-enolase OS=Homo sapiens GN=ENO2 PE=1 SV=3 - [ENOG_HUMAN]	0.154053		-0.115743		-0.100349		-0.0874716		-0.25126		0.705043	0.011996
P04430	Ig kappa chain V-I region BAN OS=Homo sapiens PE=1 SV=1 - [KV122_HUMAN]	0.692214		0.125794		0.496872		0.048366		-0.146714		0.725231	0.00764454
P01766	Ig heavy chain V-III region BRO OS=Homo sapiens PE=1 SV=1 - [HV305_HUMAN]	0.635597	0.0444672	0.620254		0.53164	0.0695946	0.226775		-0.144873		0.738866	0.00104357
Q92954	Proteoglycan 4 OS=Homo sapiens GN=PRG4 PE=1 SV=2 - [PRG4_HUMAN]	0.439366		-0.0463521		-0.67526		0.287814		0.268689		0.741384	0.00885836
P12111	Collagen alpha-3(VI) chain OS=Homo sapiens GN=COL6A3 PE=1 SV=5 - [CO6A3_HUMAN]	0.312248		0.259194		0.642697		0.405503	0.0545323	0.78622	0.0232219	0.747567	0.00501998
O14791	Apolipoprotein L1 OS=Homo sapiens GN=APOL1 PE=1 SV=5 - [APOL1_HUMAN]	0.0647294		-0.389076		-0.350787		-0.488788		-0.260084		0.767144	0.00893445
P01834	Ig kappa chain C region OS=Homo sapiens GN=IGKC PE=1 SV=1 - [IGKC_HUMAN]	1.03023	0.00372457	0.687735	0.0306514	1.14467	0.000649065	1.0998	0.000395603	-0.13759		0.768861	0.00046439
P01597	Ig kappa chain V-I region DEE OS=Homo sapiens PE=1 SV=1 - [KV105_HUMAN]	1.02244	0.0102002	0.518883		0.916957	0.0162899	0.452077	0.0705628	-0.184517		0.79236	0.00169324
Q01995	Transgelin OS=Homo sapiens GN=TAGLN PE=1 SV=4 - [TAGL_HUMAN]	0.242381		-0.811038		0.197326		-0.434359		0.523471		0.796062	0.0227685
P01619	Ig kappa chain V-III region B6 OS=Homo sapiens PE=1 SV=1 - [KV301_HUMAN]	0.289382		-0.266332		-0.0095091		-0.146672		-0.361555		0.797789	0.000674563
P61626	Lysozyme C OS=Homo sapiens GN=LYZ PE=1 SV=1 - [LYSC_HUMAN]	0.034573		0.0858685		-0.0965628		-0.36897	0.0757461	-0.134759		0.80078	0.000963621
P01781	Ig heavy chain V-III region GAL OS=Homo sapiens PE=1 SV=1 - [HV320_HUMAN]	1.00253	0.00429124	0.805957	0.0140926	1.67905	4.74236e-05	1.27254	0.000326956	-0.192662		0.801273	0.00062475
P02763	Alpha-1-acid glycoprotein 1 OS=Homo sapiens GN=ORM1 PE=1 SV=1 - [A1AG1_HUMAN]	0.0923736		-0.420322		-0.085858		0.0957449		-0.0417724		0.817682	0.000179798
P01762	Ig heavy chain V-III region TRO OS=Homo sapiens PE=1 SV=1 - [HV301_HUMAN]	0.658722	0.0470677	0.69465		0.919594	0.0202137	0.907112	0.00798822	0.0413681		0.851165	0.00224578
P02748	Complement component C9 OS=Homo sapiens GN=C9 PE=1 SV=2 - [CO9_HUMAN]	0.024253		-0.102374		-0.0549576		0.089675		-0.137735		0.852327	0.000754046
P01623	Ig kappa chain V-III region WOL OS=Homo sapiens PE=1 SV=1 - [KV305_HUMAN]	0.764807	0.0545256	0.0769978		0.363918		0.233835		-0.113449		0.871206	0.00182668
Q14624	Inter-alpha-trypsin inhibitor heavy chain H4 OS=Homo sapiens GN=ITIH4 PE=1 SV=4 - [ITIH4_HUMAN]	0.0850772		-0.267402		-0.0730153		-0.0515538		-0.195556		0.872959	0.000338739
P02743	Serum amyloid P-component OS=Homo sapiens GN=APCS PE=1 SV=2 - [SAMP_HUMAN]	-0.0622664		-0.467463		-0.0320434		-0.177057		-0.31761		0.873969	0.00249596
P04406	Glyceraldehyde-3-phosphate dehydrogenase OS=Homo sapiens GN=GAPDH PE=1 SV=3 - [G3P_HUMAN]	-0.0160874		0.0839437		-0.0762551		-0.301719		-0.294911		0.875036	0.00929947
P62258	14-3-3 protein epsilon OS=Homo sapiens GN=YWHAE PE=1 SV=1 - [1433E_HUMAN]	0.033145		-0.0428969		-0.17351		-0.417426		0.0537722		0.894937	0.00561362
B9A064	Immunoglobulin lambda-like polypeptide 5 OS=Homo sapiens GN=IGLL5 PE=2 SV=2 - [IGLL5_HUMAN]	0.427832		0.787986		0.459449	0.0684647	1.19242	0.00324486	-0.0207264		0.897436	0.00414633
P02750	Leucine-rich alpha-2-glycoprotein OS=Homo sapiens GN=LRG1 PE=1 SV=2 - [A2GL_HUMAN]	-0.0506581		-0.124332		-0.135295		-0.13867		-0.00457289		0.91255	0.000607202
P62937	Peptidyl-prolyl cis-trans isomerase A OS=Homo sapiens GN=PPIA PE=1 SV=2 - [PPIA_HUMAN]	0.24703		-0.0359254		-0.107092		0.008392		0.114208		0.926951	0.0164898
P07737	Profilin-1 OS=Homo sapiens GN=PFN1 PE=1 SV=2 - [PROF1_HUMAN]	-0.326751		-0.264551		-0.368273		-0.254466		-0.117608		0.929614	0.00110293
P36222	Chitinase-3-like protein 1 OS=Homo sapiens GN=CHI3L1 PE=1 SV=2 - [CH3L1_HUMAN]	0.643424	0.0270794	0.492923		0.378738	0.0746007	0.359337	0.0602873	0.57077	0.0381546	0.940287	0.000104733
P01877	Ig alpha-2 chain C region OS=Homo sapiens GN=IGHA2 PE=1 SV=3 - [IGHA2_HUMAN]	0.247597		-0.0366536		0.123448		0.16595		-0.296487		0.978305	0.00851296
Q9Y6R7	IgGFc-binding protein OS=Homo sapiens GN=FCGBP PE=1 SV=3 - [FCGBP_HUMAN]	0.167312		-0.119363		-0.0360278		-0.164921		0.0831557		0.979263	0.000288351
P63104	14-3-3 protein zeta/delta OS=Homo sapiens GN=YWHAZ PE=1 SV=1 - [1433Z_HUMAN]	-0.409694		0.0105885		-0.63295		-0.17786		-0.586516		0.981913	0.0020801
P01857	Ig gamma-1 chain C region OS=Homo sapiens GN=IGHG1 PE=1 SV=1 - [IGHG1_HUMAN]	1.26347	0.00372457	1.00362	0.00927449	1.52474	0.000172855	1.39667	0.000325296	0.113154		0.984826	0.000243115
P07360	Complement component C8 gamma chain OS=Homo sapiens GN=C8G PE=1 SV=3 - [CO8G_HUMAN]	0.687689		-0.134839		-0.0752894		-0.597814		-0.680507		1.01784	0.00948632
P01011	Alpha-1-antichymotrypsin OS=Homo sapiens GN=SERPINA3 PE=1 SV=2 - [AACT_HUMAN]	0.250805		0.0513564		0.164636		0.442338	0.0210626	0.183644		1.01865	3.23654e-05
P01876	Ig alpha-1 chain C region OS=Homo sapiens GN=IGHA1 PE=1 SV=2 - [IGHA1_HUMAN]	0.532492		0.390521		0.219066		0.577222	0.0284423	0.353285		1.04771	0.000207895
P00738	Haptoglobin OS=Homo sapiens GN=HP PE=1 SV=1 - [HPT_HUMAN]	0.0725191		-0.553179		-0.00517343		-0.314926		-0.467343		1.06666	0.00501998
P01033	Metalloproteinase inhibitor 1 OS=Homo sapiens GN=TIMP1 PE=1 SV=1 - [TIMP1_HUMAN]	0.0116133		-0.100445		-0.188072		-0.0313421		0.0942926		1.06751	0.000420725
P01859	Ig gamma-2 chain C region OS=Homo sapiens GN=IGHG2 PE=1 SV=2 - [IGHG2_HUMAN]	-0.047948		0.0752954		0.110188		0.646134	0.0250283	-0.0330694		1.10365	0.00100813
P01594	Ig kappa chain V-I region AU OS=Homo sapiens PE=1 SV=1 - [KV102_HUMAN]	2.79677	0.000554684	0.779005		1.17292	0.0142604	0.654454		-0.718602		1.22776	0.0119035
P01603	Ig kappa chain V-I region Ka OS=Homo sapiens PE=1 SV=1 - [KV111_HUMAN]	2.17775	0.000865018	0.796201	0.0133142	1.29853	0.00779218	0.891928	0.0585163	0.928951	0.0609471	1.24778	0.00370026
P01769	Ig heavy chain V-III region GA OS=Homo sapiens PE=1 SV=1 - [HV308_HUMAN]	0.927905	0.0685171	0.157066		0.50134		0.523246	0.092817	0.0298888		1.32073	0.000824839
P04003	C4b-binding protein alpha chain OS=Homo sapiens GN=C4BPA PE=1 SV=2 - [C4BPA_HUMAN]	0.360108		-0.321282		0.278124		-0.447483		0.07416		1.45944	0.00049368
P02671	Fibrinogen alpha chain OS=Homo sapiens GN=FGA PE=1 SV=2 - [FIBA_HUMAN]	0.245908		-0.0285924		-0.121633		0.297679		0.178632		1.55567	9.0839e-05
P02679	Fibrinogen gamma chain OS=Homo sapiens GN=FGG PE=1 SV=3 - [FIBG_HUMAN]	0.0892264		0.0895719		0.124956		0.458812	0.066557	0.0906391		1.56008	0.000115599
P01593	Ig kappa chain V-I region AG OS=Homo sapiens PE=1 SV=1 - [KV101_HUMAN]	2.40264	0.000656399	1.32219	0.00290559	2.46665	0.000561407	2.0195	0.00324486	-0.230393		1.56554	0.0014263
P01871	Ig mu chain C region OS=Homo sapiens GN=IGHM PE=1 SV=3 - [IGHM_HUMAN]	0.636875	0.0715436	0.975052	0.0133142	1.18145	0.0183836	0.792567	0.0109271	-0.13824		1.6182	0.000147531
P02675	Fibrinogen beta chain OS=Homo sapiens GN=FGB PE=1 SV=2 - [FIBB_HUMAN]	0.382858		0.163038		0.0232839		0.496949	0.0550558	0.144653		1.7066	8.87327e-05
P60709	Actin, cytoplasmic 1 OS=Homo sapiens GN=ACTB PE=1 SV=1 - [ACTB_HUMAN]	0.0515927		-0.384086		-0.413405		-0.138522		-0.308518		1.70763	4.20209e-05
P04114	Apolipoprotein B-100 OS=Homo sapiens GN=APOB PE=1 SV=2 - [APOB_HUMAN]	0.447543		-0.656238		0.0328328		-0.587248	0.0774529	0.263367		1.73173	8.87327e-05
P13929	Beta-enolase OS=Homo sapiens GN=ENO3 PE=1 SV=5 - [ENOB_HUMAN]	0.558131		0.365475		0.304122		0.695693		0.363878		2.00754	0.00182668
P14136	Glial fibrillary acidic protein OS=Homo sapiens GN=GFAP PE=1 SV=1 - [GFAP_HUMAN]	-0.0131817		-0.544638		-0.458139		-0.795285	0.00499591	-2.53041	1.36198e-05	3.6366	1.36851e-07
Q86YZ3	Hornerin OS=Homo sapiens GN=HRNR PE=1 SV=2 - [HORN_HUMAN]	-0.88716		-0.398721		-3.00093		-1.34491		-1.80588		-3.7333
Q24JP5	Transmembrane protein 132A OS=Homo sapiens GN=TMEM132A PE=2 SV=1 - [T132A_HUMAN]	-0.141778		-0.303682		-0.458802		-0.994785		-0.608839		-2.82709
Q13634	Cadherin-18 OS=Homo sapiens GN=CDH18 PE=2 SV=1 - [CAD18_HUMAN]	-0.302469		0.0535356		-0.236759		-0.72942		-0.204729		-2.15488
Q96PX8	SLIT and NTRK-like protein 1 OS=Homo sapiens GN=SLITRK1 PE=1 SV=2 - [SLIK1_HUMAN]	-0.597891		0.0515464		-1.01426		-1.33172		-0.583943		-2.0692
Q9HAR2	Latrophilin-3 OS=Homo sapiens GN=LPHN3 PE=1 SV=2 - [LPHN3_HUMAN]	0.408235		-0.219115		-0.724231		-1.44374	0.00499591	-0.595551		-2.03518
O60242	Brain-specific angiogenesis inhibitor 3 OS=Homo sapiens GN=BAI3 PE=1 SV=2 - [BAI3_HUMAN]	-0.250091		-0.0515684		-0.933336		-1.44755		-0.391077		-1.63485
P81605	Dermcidin OS=Homo sapiens GN=DCD PE=1 SV=2 - [DCD_HUMAN]	0.461014		-0.038073		-0.795194		-0.111435		-0.338879		-1.62792
Q9H4F8	SPARC-related modular calcium-binding protein 1 OS=Homo sapiens GN=SMOC1 PE=1 SV=1 - [SMOC1_HUMAN]	-0.170995		0.110541		-0.274745		-0.769896		0.168594		-1.62252
P16519	Neuroendocrine convertase 2 OS=Homo sapiens GN=PCSK2 PE=2 SV=2 - [NEC2_HUMAN]	0.242543		0.804351		-0.70079		0.232305		0.261736		-1.59984
P06331	Ig heavy chain V-II region ARH-77 OS=Homo sapiens PE=4 SV=1 - [HV209_HUMAN]	-0.00709421		-0.301925		0.523052		-0.356283		-1.00563		-1.52225
Q5KU26	Collectin-12 OS=Homo sapiens GN=COLEC12 PE=1 SV=3 - [COL12_HUMAN]	-0.383372		-0.239696		-0.389165		-0.494425		-0.343627		-1.50532
Q9UPU3	VPS10 domain-containing receptor SorCS3 OS=Homo sapiens GN=SORCS3 PE=2 SV=2 - [SORC3_HUMAN]	-0.727708		-0.205006		-0.406582		-0.491626		-0.404114		-1.40761
P04085	Platelet-derived growth factor subunit A OS=Homo sapiens GN=PDGFA PE=1 SV=1 - [PDGFA_HUMAN]	-2.28493		-1.48802		-1.78162		-1.54638		-0.861696		-1.3273
Q9HC57	WAP four-disulfide core domain protein 1 OS=Homo sapiens GN=WFDC1 PE=2 SV=2 - [WFDC1_HUMAN]	-0.210907		-0.126448		-0.342777		-0.558027		-0.351548		-1.25785
Q8WUJ3	Cell migration-inducing and hyaluronan-binding protein OS=Homo sapiens GN=CEMIP PE=1 SV=2 - [CEMIP_HUMAN]	0.791953		-1.13601		-1.40634		-1.3494		-1.32439		-1.23168
P15328	Folate receptor alpha OS=Homo sapiens GN=FOLR1 PE=1 SV=3 - [FOLR1_HUMAN]	-0.305385		-0.0540167		-0.416595		0.238809		-0.628926		-1.14552
P04070	Vitamin K-dependent protein C OS=Homo sapiens GN=PROC PE=1 SV=1 - [PROC_HUMAN]	-0.48272		-0.786724		-0.82983		-0.688778		-1.03812		-1.03109
P10721	Mast/stem cell growth factor receptor Kit OS=Homo sapiens GN=KIT PE=1 SV=1 - [KIT_HUMAN]	-0.290314		-0.12732		-0.211407		-0.58268		-0.176368		-1.0055
Q12841	Follistatin-related protein 1 OS=Homo sapiens GN=FSTL1 PE=1 SV=1 - [FSTL1_HUMAN]	-0.276365		-0.227228		-0.428392		-0.378492		-0.595183		-0.97957
P61278	Somatostatin OS=Homo sapiens GN=SST PE=1 SV=1 - [SMS_HUMAN]	-0.615756		-0.823389		-0.633861		-1.25485		-0.320413		-0.958121
P22105	Tenascin-X OS=Homo sapiens GN=TNXB PE=1 SV=3 - [TENX_HUMAN]	-0.365664		-0.038494		-0.660743		-0.615538		-0.318331		-0.864418
Q9NPD7	Neuritin OS=Homo sapiens GN=NRN1 PE=1 SV=1 - [NRN1_HUMAN]	-0.180272		-0.251209		-0.261793		-0.424884		-0.338858		-0.856653
O43556	Epsilon-sarcoglycan OS=Homo sapiens GN=SGCE PE=1 SV=6 - [SGCE_HUMAN]	-0.420303		-0.500276		-0.605512		-0.272301		-0.569947		-0.843836
Q07954	Prolow-density lipoprotein receptor-related protein 1 OS=Homo sapiens GN=LRP1 PE=1 SV=2 - [LRP1_HUMAN]	-0.247545		-0.935006		-1.25768		-1.9208		-1.22048		-0.823393
P19961	Alpha-amylase 2B OS=Homo sapiens GN=AMY2B PE=1 SV=1 - [AMY2B_HUMAN]	0.0137559		0.620126		-0.428638		-0.641359		0.59376		-0.808537
Q9NR34	Mannosyl-oligosaccharide 1,2-alpha-mannosidase IC OS=Homo sapiens GN=MAN1C1 PE=2 SV=1 - [MA1C1_HUMAN]	-0.422505		-0.375122		-1.17933		-2.19931		-1.13983		-0.72814
P52799	Ephrin-B2 OS=Homo sapiens GN=EFNB2 PE=1 SV=1 - [EFNB2_HUMAN]	-0.860008		-0.494729		-0.596542		-0.347892		-0.708407		-0.727176
Q9BQ16	Testican-3 OS=Homo sapiens GN=SPOCK3 PE=1 SV=2 - [TICN3_HUMAN]	0.0655677		-0.129691		-0.846033		-0.540292		-0.269244		-0.712311
P23468	Receptor-type tyrosine-protein phosphatase delta OS=Homo sapiens GN=PTPRD PE=1 SV=2 - [PTPRD_HUMAN]	-0.080431		-0.156744		-0.3993		-0.454902		-0.379221		-0.692745
Q9BRK5	45 kDa calcium-binding protein OS=Homo sapiens GN=SDF4 PE=1 SV=1 - [CAB45_HUMAN]	-0.14986		0.0765767		-0.266448		-0.294942		-0.277183		-0.690302
Q8IUC1	Keratin-associated protein 11-1 OS=Homo sapiens GN=KRTAP11-1 PE=1 SV=1 - [KR111_HUMAN]	0.0253191		-0.127754		-0.203271		1.34847		0.217598		-0.686091
Q6MZW2	Follistatin-related protein 4 OS=Homo sapiens GN=FSTL4 PE=2 SV=3 - [FSTL4_HUMAN]	-0.169966		-0.250271		0.13361		-2.07659		-0.137063		-0.639756
P11047	Laminin subunit gamma-1 OS=Homo sapiens GN=LAMC1 PE=1 SV=3 - [LAMC1_HUMAN]	-0.321649		-0.428857		0.284148		-0.533103		-0.169158		-0.577869
P04066	Tissue alpha-L-fucosidase OS=Homo sapiens GN=FUCA1 PE=1 SV=4 - [FUCO_HUMAN]	-0.429596		0.106434		-0.576508		-0.493266		0.042661		-0.571331
O76009	Keratin, type I cuticular Ha3-I OS=Homo sapiens GN=KRT33A PE=2 SV=2 - [KT33A_HUMAN]	-0.143584		-0.385385		-0.334315		2.10794		-0.448971		-0.567374
P13497	Bone morphogenetic protein 1 OS=Homo sapiens GN=BMP1 PE=1 SV=2 - [BMP1_HUMAN]	0.262503		-0.892556		-0.826373		-0.838294		-0.371066		-0.533828
Q9ULF5	Zinc transporter ZIP10 OS=Homo sapiens GN=SLC39A10 PE=1 SV=2 - [S39AA_HUMAN]	-0.175747		0.185602		0.241067		0.551894		0.0189006		-0.521262
P43146	Netrin receptor DCC OS=Homo sapiens GN=DCC PE=1 SV=2 - [DCC_HUMAN]	0.472636		-0.979406		-0.472899		-0.275989		-0.238159		-0.516071
Q92752	Tenascin-R OS=Homo sapiens GN=TNR PE=1 SV=3 - [TENR_HUMAN]	-0.28038		0.19323		-0.33071		-0.485002		0.393059		-0.515299
Q96FE5	Leucine-rich repeat and immunoglobulin-like domain-containing nogo receptor-interacting protein 1 OS=Homo sapiens GN=LINGO1 PE=1 SV=2 - [LIGO1_HUMAN]	-0.132908		-0.0492309		0.349507		-0.920664		-0.368881		-0.491863
Q8TCZ2	CD99 antigen-like protein 2 OS=Homo sapiens GN=CD99L2 PE=1 SV=1 - [C99L2_HUMAN]	-0.0734618		0.535225		0.350833		-0.0582677		0.630049		-0.474416
Q92485	Acid sphingomyelinase-like phosphodiesterase 3b OS=Homo sapiens GN=SMPDL3B PE=2 SV=2 - [ASM3B_HUMAN]	0.540872		-0.163852		-0.374057		-0.268207		0.534719		-0.46979
Q9HCB6	Spondin-1 OS=Homo sapiens GN=SPON1 PE=1 SV=2 - [SPON1_HUMAN]	-0.159769		-0.503631		-0.410573		-0.567971		-0.41502		-0.456576
Q9BU40	Chordin-like protein 1 OS=Homo sapiens GN=CHRDL1 PE=1 SV=1 - [CRDL1_HUMAN]	-0.160205		-0.0397361		-0.156568		-0.726788		-0.181061		-0.455265
Q5FWE3	Proline-rich transmembrane protein 3 OS=Homo sapiens GN=PRRT3 PE=1 SV=3 - [PRRT3_HUMAN]	-0.057494		0.0311066		-0.278317		-0.935722		0.12794		-0.453332
P24043	Laminin subunit alpha-2 OS=Homo sapiens GN=LAMA2 PE=1 SV=4 - [LAMA2_HUMAN]	0.360362		-0.0688155		-0.0681768		-0.144387		-0.0982182		-0.452612
P18669	Phosphoglycerate mutase 1 OS=Homo sapiens GN=PGAM1 PE=1 SV=2 - [PGAM1_HUMAN]	-0.340721		-0.274125		-0.452425		0.165017		0.155036		-0.439437
O76011	Keratin, type I cuticular Ha4 OS=Homo sapiens GN=KRT34 PE=2 SV=2 - [KRT34_HUMAN]	0.39133		-0.260436		-0.344501		3.56129		-0.696257		-0.437708
O00461	Golgi integral membrane protein 4 OS=Homo sapiens GN=GOLIM4 PE=1 SV=1 - [GOLI4_HUMAN]	-0.412982		0.0408501		-0.147665		-0.451163		-0.121142		-0.409504
P02786	Transferrin receptor protein 1 OS=Homo sapiens GN=TFRC PE=1 SV=2 - [TFR1_HUMAN]	-0.255058		-0.244917		-0.140825		-0.214139		-0.313182		-0.401591
P35052	Glypican-1 OS=Homo sapiens GN=GPC1 PE=1 SV=2 - [GPC1_HUMAN]	-0.242011		-0.36186		-0.603239		-0.958909	0.0801292	-0.313699		-0.381166
P25713	Metallothionein-3 OS=Homo sapiens GN=MT3 PE=1 SV=1 - [MT3_HUMAN]	-0.489589		0.340347		-0.0769096		0.0270552		0.137574		-0.361699
Q9H8L6	Multimerin-2 OS=Homo sapiens GN=MMRN2 PE=1 SV=2 - [MMRN2_HUMAN]	0.177859		0.259927		-0.0513916		-0.199563		-0.11524		-0.335278
P55083	Microfibril-associated glycoprotein 4 OS=Homo sapiens GN=MFAP4 PE=1 SV=2 - [MFAP4_HUMAN]	0.361815		-0.100428		0.273585		-0.156428		-0.184605		-0.334441
P13598	Intercellular adhesion molecule 2 OS=Homo sapiens GN=ICAM2 PE=1 SV=2 - [ICAM2_HUMAN]	0.187225		0.0384198		0.333051		0.406916		0.153593		-0.329327
P07093	Glia-derived nexin OS=Homo sapiens GN=SERPINE2 PE=1 SV=1 - [GDN_HUMAN]	-0.129791		0.44446		-0.282703		-0.762715		0.46838		-0.282848
Q92743	Serine protease HTRA1 OS=Homo sapiens GN=HTRA1 PE=1 SV=1 - [HTRA1_HUMAN]	-0.141846		-0.338176		-0.257443		-0.901534	0.0300773	-0.0330503		-0.272691
P02538	Keratin, type II cytoskeletal 6A OS=Homo sapiens GN=KRT6A PE=1 SV=3 - [K2C6A_HUMAN]	0.223655		-0.712696		-0.1684		3.32331		-0.195064		-0.254218
P01717	Ig lambda chain V-IV region Hil OS=Homo sapiens PE=1 SV=1 - [LV403_HUMAN]	-0.457098		-0.0766166		-0.461393		-0.307354		-0.746808		-0.248403
Q9UJC3	Protein Hook homolog 1 OS=Homo sapiens GN=HOOK1 PE=1 SV=2 - [HOOK1_HUMAN]	-0.379518		0.439115		0.71676		0.302024		0.63077		-0.236838
Q9P0K9	DOMON domain-containing protein FRRS1L OS=Homo sapiens GN=FRRS1L PE=2 SV=2 - [FRS1L_HUMAN]	-0.602938		-0.394169		-0.509212		-0.577319		-0.715055		-0.233711
P03950	Angiogenin OS=Homo sapiens GN=ANG PE=1 SV=1 - [ANGI_HUMAN]	0.174545		-0.384311		-0.144346		-0.182266		0.0982825		-0.227842
O43790	Keratin, type II cuticular Hb6 OS=Homo sapiens GN=KRT86 PE=1 SV=1 - [KRT86_HUMAN]	-0.0763806		-0.332771		-0.926972		1.08712		-0.713538		-0.226607
P80723	Brain acid soluble protein 1 OS=Homo sapiens GN=BASP1 PE=1 SV=2 - [BASP1_HUMAN]	1.00119		0.0398727		0.347514		0.0736389		0.350159		-0.222201
P15586	N-acetylglucosamine-6-sulfatase OS=Homo sapiens GN=GNS PE=1 SV=3 - [GNS_HUMAN]	-0.094598		0.321205		-0.0605881		0.0755838		0.00405155		-0.219192
Q13508	Ecto-ADP-ribosyltransferase 3 OS=Homo sapiens GN=ART3 PE=1 SV=2 - [NAR3_HUMAN]	-0.0252768		-0.544677		-0.0311133		-0.449056		0.0573437		-0.213043
Q14767	Latent-transforming growth factor beta-binding protein 2 OS=Homo sapiens GN=LTBP2 PE=1 SV=3 - [LTBP2_HUMAN]	0.190879		0.0219436		-0.0984749		0.581919		0.722088		-0.209137
Q5VST9	Obscurin OS=Homo sapiens GN=OBSCN PE=1 SV=3 - [OBSCN_HUMAN]	-0.274841		-0.6119		-0.0525396		-0.384374		-0.224977		-0.173461
P36980	Complement factor H-related protein 2 OS=Homo sapiens GN=CFHR2 PE=1 SV=1 - [FHR2_HUMAN]	-0.263506		-0.58645		-0.16825		0.0401714		-0.34718		-0.170386
Q8WZA1	Protein O-linked-mannose beta-1,2-N-acetylglucosaminyltransferase 1 OS=Homo sapiens GN=POMGNT1 PE=1 SV=2 - [PMGT1_HUMAN]	0.445044		0.710662		0.542996		-0.0477571		0.530574		-0.153035
Q6NW40	RGM domain family member B OS=Homo sapiens GN=RGMB PE=1 SV=3 - [RGMB_HUMAN]	-0.0160821		-0.427829		-0.52788		-0.325463		0.0282543		-0.148972
P04180	Phosphatidylcholine-sterol acyltransferase OS=Homo sapiens GN=LCAT PE=1 SV=1 - [LCAT_HUMAN]	0.248259		-0.113103		-0.246266		0.0289069		-0.100187		-0.14762
Q16620	BDNF/NT-3 growth factors receptor OS=Homo sapiens GN=NTRK2 PE=1 SV=1 - [NTRK2_HUMAN]	1.29023		-0.181163		-0.08775		-0.18322		0.817338		-0.1452
P07711	Cathepsin L1 OS=Homo sapiens GN=CTSL PE=1 SV=2 - [CATL1_HUMAN]	0.232489		0.00797327		0.199533		-0.72139	0.0591929	0.135326		-0.142906
P00748	Coagulation factor XII OS=Homo sapiens GN=F12 PE=1 SV=3 - [FA12_HUMAN]	0.113337		-0.130181		0.0943584		-0.0777609		-0.167405		-0.14153
P52797	Ephrin-A3 OS=Homo sapiens GN=EFNA3 PE=1 SV=1 - [EFNA3_HUMAN]	-0.0635195		0.27522		0.587233		0.111866		0.405947		-0.132837
P33908	Mannosyl-oligosaccharide 1,2-alpha-mannosidase IA OS=Homo sapiens GN=MAN1A1 PE=1 SV=3 - [MA1A1_HUMAN]	0.146022		0.32401		-0.218596		-0.382856	0.0648696	0.259228		-0.129054
Q8WVQ1	Soluble calcium-activated nucleotidase 1 OS=Homo sapiens GN=CANT1 PE=1 SV=1 - [CANT1_HUMAN]	-0.697639		-0.391459		0.0019285		-0.810062	0.064193	-0.358058		-0.126886
P00742	Coagulation factor X OS=Homo sapiens GN=F10 PE=1 SV=2 - [FA10_HUMAN]	-0.00765791		-0.260836		-0.11711		-0.0674046		-0.0711407		-0.126292
P04004	Vitronectin OS=Homo sapiens GN=VTN PE=1 SV=1 - [VTNC_HUMAN]	-0.00831578		-0.275159		-0.184438		-0.212667		-0.644113	0.0673538	-0.120479
Q6UX71	Plexin domain-containing protein 2 OS=Homo sapiens GN=PLXDC2 PE=1 SV=1 - [PXDC2_HUMAN]	-0.0350157		0.0386614		-0.451129		-0.485533	0.0546589	0.00189905		-0.119823
P41217	OX-2 membrane glycoprotein OS=Homo sapiens GN=CD200 PE=1 SV=4 - [OX2G_HUMAN]	0.819341		1.85129		1.0031		0.218671		1.43272		-0.113678
P00740	Coagulation factor IX OS=Homo sapiens GN=F9 PE=1 SV=2 - [FA9_HUMAN]	-0.731132		-1.5288		-0.78208		-0.763553		-0.651472		-0.112894
P18065	Insulin-like growth factor-binding protein 2 OS=Homo sapiens GN=IGFBP2 PE=1 SV=2 - [IBP2_HUMAN]	-0.0033269		-0.0804184		-0.0757794		-0.11268		-0.0219616		-0.109035
O00584	Ribonuclease T2 OS=Homo sapiens GN=RNASET2 PE=1 SV=2 - [RNT2_HUMAN]	-0.134537		0.0776852		-0.116485		-0.075129		-0.404		-0.105432
Q9UBX1	Cathepsin F OS=Homo sapiens GN=CTSF PE=1 SV=1 - [CATF_HUMAN]	0.240921		0.166425		0.201644		0.0862841		0.446533		-0.0986551
P23515	Oligodendrocyte-myelin glycoprotein OS=Homo sapiens GN=OMG PE=1 SV=2 - [OMGP_HUMAN]	-0.384425		-0.137562		-0.0217143		-0.323325		-0.193002		-0.0945591
P05546	Heparin cofactor 2 OS=Homo sapiens GN=SERPIND1 PE=1 SV=3 - [HEP2_HUMAN]	0.0437486		-0.311851		-0.0661471		0.0692389		-0.195029		-0.0937078
P35237	Serpin B6 OS=Homo sapiens GN=SERPINB6 PE=1 SV=3 - [SPB6_HUMAN]	0.0377055		-0.61307		-0.232309		-0.764981		-0.186352		-0.0922396
P01607	Ig kappa chain V-I region Rei OS=Homo sapiens PE=1 SV=1 - [KV115_HUMAN]	1.42014		1.46844		1.05006		-0.377608		0.949354		-0.0804079
Q96PD5	N-acetylmuramoyl-L-alanine amidase OS=Homo sapiens GN=PGLYRP2 PE=1 SV=1 - [PGRP2_HUMAN]	0.186889		-0.387986		-0.0582823		-0.0414046		-0.0510991		-0.0796567
P06312	Ig kappa chain V-IV region (Fragment) OS=Homo sapiens GN=IGKV4-1 PE=4 SV=1 - [KV401_HUMAN]	-0.0225965		-0.054391		-0.0104723		-0.0372884		-0.923845		-0.0792029
Q99983	Osteomodulin OS=Homo sapiens GN=OMD PE=1 SV=1 - [OMD_HUMAN]	-0.799169		-0.650289		-0.577498		-0.675083		-0.459866		-0.0677474
O75503	Ceroid-lipofuscinosis neuronal protein 5 OS=Homo sapiens GN=CLN5 PE=1 SV=2 - [CLN5_HUMAN]	0.109949		-0.332788		0.0118838		-0.385824		-0.0178339		-0.0661489
P35527	Keratin, type I cytoskeletal 9 OS=Homo sapiens GN=KRT9 PE=1 SV=3 - [K1C9_HUMAN]	0.729289		0.48305		0.29367		-0.0358206		-0.174532		-0.0597286
Q12907	Vesicular integral-membrane protein VIP36 OS=Homo sapiens GN=LMAN2 PE=1 SV=1 - [LMAN2_HUMAN]	-0.0839596		-0.0886221		0.0488632		-0.103236		-0.191046		-0.058131
Q9BXJ0	Complement C1q tumor necrosis factor-related protein 5 OS=Homo sapiens GN=C1QTNF5 PE=1 SV=1 - [C1QT5_HUMAN]	-0.194672		-0.3378		-0.364816		-0.465604	0.0585163	0.0076801		-0.0566252
Q9Y287	Integral membrane protein 2B OS=Homo sapiens GN=ITM2B PE=1 SV=1 - [ITM2B_HUMAN]	0.117		-0.248442		0.457824		-0.26718		0.345573		-0.0529743
P01767	Ig heavy chain V-III region BUT OS=Homo sapiens PE=1 SV=1 - [HV306_HUMAN]	0.252723		-0.116541		0.091813		-0.108998		-0.033304		-0.0468123
Q14508	WAP four-disulfide core domain protein 2 OS=Homo sapiens GN=WFDC2 PE=1 SV=2 - [WFDC2_HUMAN]	-0.171721		0.170434		-0.203592		-0.380241		-0.561377		-0.0300118
P99999	Cytochrome c OS=Homo sapiens GN=CYCS PE=1 SV=2 - [CYC_HUMAN]	-0.324357		-0.313812		-0.334587		-0.645756	0.0648696	-0.0941854		-0.0298758
Q13332	Receptor-type tyrosine-protein phosphatase S OS=Homo sapiens GN=PTPRS PE=1 SV=3 - [PTPRS_HUMAN]	-0.226395		-0.36478		-0.0747		-0.618528	0.0151684	-0.328965		-0.0291403
P51884	Lumican OS=Homo sapiens GN=LUM PE=1 SV=2 - [LUM_HUMAN]	0.016355		-0.165875		-0.0933595		-0.00688752		0.0449944		-0.0231968
Q9HC56	Protocadherin-9 OS=Homo sapiens GN=PCDH9 PE=1 SV=2 - [PCDH9_HUMAN]	0.304363		0.296579		0.0947964		-0.415271		-0.177278		-0.00916636
Q9BTY2	Plasma alpha-L-fucosidase OS=Homo sapiens GN=FUCA2 PE=1 SV=2 - [FUCO2_HUMAN]	-0.560438		0.22145		-0.563131		-0.488082		-0.318428		-0.00169685
P00734	Prothrombin OS=Homo sapiens GN=F2 PE=1 SV=2 - [THRB_HUMAN]	-0.23268		-0.499177		-0.216361		-0.186396		-0.19517		0.000388258
P14618	Pyruvate kinase PKM OS=Homo sapiens GN=PKM PE=1 SV=4 - [KPYM_HUMAN]	-0.314496		-0.104525		-0.187365		-0.437283	0.0918118	0.107457		0.00564386
Q8TEU8	WAP, Kazal, immunoglobulin, Kunitz and NTR domain-containing protein 2 OS=Homo sapiens GN=WFIKKN2 PE=1 SV=1 - [WFKN2_HUMAN]	0.177749		0.164882		-0.2275		-0.0440027		-0.223123		0.0107492
P07225	Vitamin K-dependent protein S OS=Homo sapiens GN=PROS1 PE=1 SV=1 - [PROS_HUMAN]	-0.154528		-0.21184		-0.191746		-0.134123		0.0403245		0.0112669
P01008	Antithrombin-III OS=Homo sapiens GN=SERPINC1 PE=1 SV=1 - [ANT3_HUMAN]	-0.0613347		-0.200081		-0.214495		0.125246		-0.0459558		0.0147003
P02768	Serum albumin OS=Homo sapiens GN=ALB PE=1 SV=2 - [ALBU_HUMAN]	-0.0605401		-0.0377933		0.0559842		0.221836	0.0546589	0.0326658		0.0183159
P55268	Laminin subunit beta-2 OS=Homo sapiens GN=LAMB2 PE=1 SV=2 - [LAMB2_HUMAN]	-0.0451242		0.279609		-0.661538		-0.469191		0.0483801		0.0227166
Q92563	Testican-2 OS=Homo sapiens GN=SPOCK2 PE=1 SV=1 - [TICN2_HUMAN]	-0.181915		-0.0677675		-0.0960722		-0.303524		0.0959103		0.0259456
P48740	Mannan-binding lectin serine protease 1 OS=Homo sapiens GN=MASP1 PE=1 SV=3 - [MASP1_HUMAN]	0.143505		0.0704583		-0.2105		-0.0733342		0.0841863		0.0298745
P43652	Afamin OS=Homo sapiens GN=AFM PE=1 SV=1 - [AFAM_HUMAN]	-0.0297915		-0.17419		-0.037779		0.037693		-0.0397362		0.0338029
P04433	Ig kappa chain V-III region VG (Fragment) OS=Homo sapiens PE=1 SV=1 - [KV309_HUMAN]	0.934352		0.860905		0.508633		0.352097		-0.112456		0.0537827
P02647	Apolipoprotein A-I OS=Homo sapiens GN=APOA1 PE=1 SV=1 - [APOA1_HUMAN]	0.0512344		-0.23309		0.0489895		0.175284		0.108275		0.055871
P02461	Collagen alpha-1(III) chain OS=Homo sapiens GN=COL3A1 PE=1 SV=4 - [CO3A1_HUMAN]	-0.243389		0.00320279		0.0928822		-0.0982332		-0.0136237		0.0558743
P02656	Apolipoprotein C-III OS=Homo sapiens GN=APOC3 PE=1 SV=1 - [APOC3_HUMAN]	0.529482	0.0717342	-0.210643		0.148414		-0.0623277		-0.0190886		0.0681763
O14498	Immunoglobulin superfamily containing leucine-rich repeat protein OS=Homo sapiens GN=ISLR PE=1 SV=1 - [ISLR_HUMAN]	0.132632		-0.288609		-0.307909		-0.754483	0.0203597	0.4611		0.0684021
O76096	Cystatin-F OS=Homo sapiens GN=CST7 PE=1 SV=1 - [CYTF_HUMAN]	0.128523		0.100893		0.0683683		0.00659315		0.152723		0.0687643
Q13421	Mesothelin OS=Homo sapiens GN=MSLN PE=1 SV=2 - [MSLN_HUMAN]	0.903972		0.869247		-0.226651		0.119102		0.614513		0.073094
P0C0L5	Complement C4-B OS=Homo sapiens GN=C4B PE=1 SV=2 - [CO4B_HUMAN]	0.0164485		0.15285		-0.0809516		-0.175422		0.0969845		0.0778558
Q96IY4	Carboxypeptidase B2 OS=Homo sapiens GN=CPB2 PE=1 SV=2 - [CBPB2_HUMAN]	-0.0769467		-0.64907		-0.597778		-0.361373		-0.422803		0.078692
P02774	Vitamin D-binding protein OS=Homo sapiens GN=GC PE=1 SV=1 - [VTDB_HUMAN]	-0.120566		0.0347483		0.0138929		0.148193		-0.142367		0.0796918
Q13790	Apolipoprotein F OS=Homo sapiens GN=APOF PE=1 SV=2 - [APOF_HUMAN]	0.13453		0.203411		-0.0285214		0.212108		-0.0761815		0.0858016
Q02487	Desmocollin-2 OS=Homo sapiens GN=DSC2 PE=1 SV=1 - [DSC2_HUMAN]	0.18778		0.474101		0.380121		0.0629021		0.703645		0.0933339
P05090	Apolipoprotein D OS=Homo sapiens GN=APOD PE=1 SV=1 - [APOD_HUMAN]	-0.00451843		-0.105764		-0.0575052		0.360429	0.0281909	0.324238		0.0946235
Q15582	Transforming growth factor-beta-induced protein ig-h3 OS=Homo sapiens GN=TGFBI PE=1 SV=1 - [BGH3_HUMAN]	-0.0916951		-0.437746		-0.328781		-0.653958	0.00499591	-0.062119		0.0948787
Q86UX2	Inter-alpha-trypsin inhibitor heavy chain H5 OS=Homo sapiens GN=ITIH5 PE=2 SV=2 - [ITIH5_HUMAN]	0.357409		0.00901395		-0.14525		-0.0107596		-0.145647		0.0972039
P01042	Kininogen-1 OS=Homo sapiens GN=KNG1 PE=1 SV=2 - [KNG1_HUMAN]	-0.0230889		-0.162689		-0.00178975		0.0752272		-0.250011		0.0988743
Q86Y38	Xylosyltransferase 1 OS=Homo sapiens GN=XYLT1 PE=1 SV=1 - [XYLT1_HUMAN]	0.216616		-0.179529		0.501811		-0.173025		0.189363		0.101968
Q9UHI8	A disintegrin and metalloproteinase with thrombospondin motifs 1 OS=Homo sapiens GN=ADAMTS1 PE=1 SV=4 - [ATS1_HUMAN]	-0.0723214		0.32151		-0.428704		0.130315		-0.42741		0.113904
O14773	Tripeptidyl-peptidase 1 OS=Homo sapiens GN=TPP1 PE=1 SV=2 - [TPP1_HUMAN]	0.576072	0.0717342	0.194869		0.0348401		-0.123476		-0.0739		0.116064
P60174	Triosephosphate isomerase OS=Homo sapiens GN=TPI1 PE=1 SV=3 - [TPIS_HUMAN]	-0.160414		-0.126062		-0.441131		-0.462808		-0.0388564		0.117608
P13473	Lysosome-associated membrane glycoprotein 2 OS=Homo sapiens GN=LAMP2 PE=1 SV=2 - [LAMP2_HUMAN]	0.315044		0.349673		0.549644	0.057114	-0.0273287		0.727927	0.0178894	0.12051
P07585	Decorin OS=Homo sapiens GN=DCN PE=1 SV=1 - [PGS2_HUMAN]	-0.442811		0.00630521		-0.254338		-0.197277		-0.389405		0.130224
Q99497	Protein DJ-1 OS=Homo sapiens GN=PARK7 PE=1 SV=2 - [PARK7_HUMAN]	-0.381425		-0.357474		-0.548454	0.0795104	-0.249881		-0.755854		0.137013
O95998	Interleukin-18-binding protein OS=Homo sapiens GN=IL18BP PE=1 SV=2 - [I18BP_HUMAN]	0.752061		0.745868		0.350893		0.499619		0.649528		0.138504
P30086	Phosphatidylethanolamine-binding protein 1 OS=Homo sapiens GN=PEBP1 PE=1 SV=3 - [PEBP1_HUMAN]	-0.392905		-0.0876789		-0.166886		-0.449049		0.039047		0.141998
P00746	Complement factor D OS=Homo sapiens GN=CFD PE=1 SV=5 - [CFAD_HUMAN]	0.0843236		0.087388		0.127052		0.130853		0.255706		0.145977
P30530	Tyrosine-protein kinase receptor UFO OS=Homo sapiens GN=AXL PE=1 SV=3 - [UFO_HUMAN]	0.181021		0.339687		0.0273673		0.0150254		-0.170988		0.158071
P07358	Complement component C8 beta chain OS=Homo sapiens GN=C8B PE=1 SV=3 - [CO8B_HUMAN]	0.131076		-0.470202		0.0701878		-0.302816		-0.269395		0.160527
P01705	Ig lambda chain V-II region NEI OS=Homo sapiens PE=1 SV=1 - [LV202_HUMAN]	0.774694		0.497162		-0.00795214		0.733373		-0.816753		0.175566
P55058	Phospholipid transfer protein OS=Homo sapiens GN=PLTP PE=1 SV=1 - [PLTP_HUMAN]	-0.261212		-0.413179		-0.28848		-0.288408		-0.301766		0.186835
A0M8Q6	Ig lambda-6 chain C region OS=Homo sapiens GN=IGLC6 PE=4 SV=1 - [LAC6_HUMAN]|Ig lambda-7 chain C region OS=Homo sapiens GN=IGLC7 PE=1 SV=2 - [LAC7_HUMAN]	-0.297945		0.846334		-0.143702		0.762889	0.0413694	-0.263103		0.201975
Q15782	Chitinase-3-like protein 2 OS=Homo sapiens GN=CHI3L2 PE=1 SV=1 - [CH3L2_HUMAN]	-0.871131		-0.293108		0.562439		-0.746336		-1.80694		0.229041
P01605	Ig kappa chain V-I region Lay OS=Homo sapiens PE=1 SV=1 - [KV113_HUMAN]	0.0982026		0.395356		2.0739	0.0226129	0.330949		-0.651333		0.255101
Q9UBE0	SUMO-activating enzyme subunit 1 OS=Homo sapiens GN=SAE1 PE=1 SV=1 - [SAE1_HUMAN]	0.0946663		-0.0495845		0.026835		0.239775		0.441205		0.255835
P01707	Ig lambda chain V-II region TRO OS=Homo sapiens PE=1 SV=1 - [LV204_HUMAN]	-0.329661		1.92983		-0.128566		0.842962		-0.142241		0.259892
P25774	Cathepsin S OS=Homo sapiens GN=CTSS PE=1 SV=3 - [CATS_HUMAN]	-0.180122		0.178222		-0.652835		-0.643012		0.211662		0.263186
P04075	Fructose-bisphosphate aldolase A OS=Homo sapiens GN=ALDOA PE=1 SV=2 - [ALDOA_HUMAN]	-0.0298758		-0.217471		-0.24846		-0.576077	0.092817	0.208577		0.266138
P01703	Ig lambda chain V-I region NEWM OS=Homo sapiens PE=1 SV=1 - [LV105_HUMAN]	0.808188		-0.707446		0.00563413		0.243068		-1.30724		0.274736
Q14112	Nidogen-2 OS=Homo sapiens GN=NID2 PE=1 SV=3 - [NID2_HUMAN]	1.5905		0.296255		0.983469		0.768476		0.795307		0.310533
P08493	Matrix Gla protein OS=Homo sapiens GN=MGP PE=1 SV=2 - [MGP_HUMAN]	0.554489		0.0193265		0.180295		0.540347		0.780903		0.317258
P20472	Parvalbumin alpha OS=Homo sapiens GN=PVALB PE=1 SV=2 - [PRVA_HUMAN]	-0.304826		-0.299497		-0.564132		-0.447109		-0.315671		0.31899
P01700	Ig lambda chain V-I region HA OS=Homo sapiens PE=1 SV=1 - [LV102_HUMAN]	0.22806		-0.33807		-0.469694		0.132602		-0.813596		0.343955
P02788	Lactotransferrin OS=Homo sapiens GN=LTF PE=1 SV=6 - [TRFL_HUMAN]	0.357136		0.0464347		-0.21515		-0.622633		-0.316285		0.395521
P01611	Ig kappa chain V-I region Wes OS=Homo sapiens PE=1 SV=1 - [KV119_HUMAN]	0.206226		0.062516		0.661512		-0.214876		-0.00340777		0.406306
P04179	Superoxide dismutase [Mn], mitochondrial OS=Homo sapiens GN=SOD2 PE=1 SV=2 - [SODM_HUMAN]	-0.070798		0.201693		0.372369		0.340836		0.495211		0.437165
Q9BXJ4	Complement C1q tumor necrosis factor-related protein 3 OS=Homo sapiens GN=C1QTNF3 PE=1 SV=1 - [C1QT3_HUMAN]	-0.114388		0.437835		-0.0785697		-0.164084		0.0314214		0.483079
A1L4H1	Soluble scavenger receptor cysteine-rich domain-containing protein SSC5D OS=Homo sapiens GN=SSC5D PE=2 SV=3 - [SRCRL_HUMAN]	1.71602		1.31764		-0.287808		-0.153352		0.0060203		0.522607
P01620	Ig kappa chain V-III region SIE OS=Homo sapiens PE=1 SV=1 - [KV302_HUMAN]	0.557382		0.115947		0.130884		0.385698		-0.148128		0.682175
Q9Y617	Phosphoserine aminotransferase OS=Homo sapiens GN=PSAT1 PE=1 SV=2 - [SERC_HUMAN]	0.133142		-0.393881		-0.784465		-0.659996		-0.662309		0.684739
P39060	Collagen alpha-1(XVIII) chain OS=Homo sapiens GN=COL18A1 PE=1 SV=5 - [COIA1_HUMAN]	1.1348		0.475598		0.228912		0.0186793		0.286778		0.722284
P06311	Ig kappa chain V-III region IARC/BL41 OS=Homo sapiens PE=1 SV=1 - [KV311_HUMAN]	0.390726		0.391567		0.191383		0.498091		0.20816		0.733874
Q8N2Q7	Neuroligin-1 OS=Homo sapiens GN=NLGN1 PE=1 SV=2 - [NLGN1_HUMAN]	0.621575		0.655734		1.3202		-0.468576		1.00513		0.854832
P01715	Ig lambda chain V-IV region Bau OS=Homo sapiens PE=1 SV=1 - [LV401_HUMAN]	0.71006		0.794049		0.820104		0.427067		0.580924		0.889607
P0DJI9	Serum amyloid A-2 protein OS=Homo sapiens GN=SAA2 PE=1 SV=1 - [SAA2_HUMAN]	1.13561		0.145821		0.293851		-0.0393854		0.165966		0.913558
P02794	Ferritin heavy chain OS=Homo sapiens GN=FTH1 PE=1 SV=2 - [FRIH_HUMAN]	0.290664		-0.902467		-0.174553		-0.878947		-0.0158295		1.01726
P05160	Coagulation factor XIII B chain OS=Homo sapiens GN=F13B PE=1 SV=3 - [F13B_HUMAN]	0.48947		-0.412446		-0.0926331		-0.187353		-0.59238		1.18316
P01609	Ig kappa chain V-I region Scw OS=Homo sapiens PE=1 SV=1 - [KV117_HUMAN]	1.72701		-0.0446679		1.64724		0.956586		-0.128023		1.1867
P06733	Alpha-enolase OS=Homo sapiens GN=ENO1 PE=1 SV=2 - [ENOA_HUMAN]	0.012521		0.122623		0.306962		-0.260236		0.0746181		1.19116
Q06033	Inter-alpha-trypsin inhibitor heavy chain H3 OS=Homo sapiens GN=ITIH3 PE=1 SV=2 - [ITIH3_HUMAN]	0.640887		-0.282543		0.423789		0.487806		0.208516		1.2294
P0DJI8	Serum amyloid A-1 protein OS=Homo sapiens GN=SAA1 PE=1 SV=1 - [SAA1_HUMAN]	1.27397		-0.186753		-0.314294		-0.440724		-0.914677		1.24585
P42694	Probable helicase with zinc finger domain OS=Homo sapiens GN=HELZ PE=1 SV=2 - [HELZ_HUMAN]	0.336532		0.649567		0.596035		0.602758		0.685177		1.26671
P06318	Ig lambda chain V-VI region WLT OS=Homo sapiens PE=1 SV=1 - [LV604_HUMAN]	-0.453684		1.39217		1.40049		0.833315		-0.140987		1.30263
P69905	Hemoglobin subunit alpha OS=Homo sapiens GN=HBA1 PE=1 SV=2 - [HBA_HUMAN]	0.571656	0.0887532	-1.43585	0.0117757	-0.078248		-1.17112		-0.463505		1.34596
P15259	Phosphoglycerate mutase 2 OS=Homo sapiens GN=PGAM2 PE=1 SV=3 - [PGAM2_HUMAN]	-0.0370489		-0.206414		-0.113837		-0.768407		0.0584749		1.36675
P01702	Ig lambda chain V-I region NIG-64 OS=Homo sapiens PE=1 SV=1 - [LV104_HUMAN]	0.327477		0.848866		0.501877		1.65452		-0.32954		1.41814
P68871	Hemoglobin subunit beta OS=Homo sapiens GN=HBB PE=1 SV=2 - [HBB_HUMAN]	0.539939		-1.32654	0.0117757	0.0970397		-0.828389		-0.327347		1.44018
P00739	Haptoglobin-related protein OS=Homo sapiens GN=HPR PE=1 SV=2 - [HPTR_HUMAN]	0.377651		-0.26133		-0.330901		-0.113649		-0.160881		1.50241
P01719	Ig lambda chain V-V region DEL OS=Homo sapiens PE=1 SV=1 - [LV501_HUMAN]	0.534918		0.3882		1.33454		2.2208		0.140834		1.53126
Q6UXD5	Seizure 6-like protein 2 OS=Homo sapiens GN=SEZ6L2 PE=1 SV=2 - [SE6L2_HUMAN]	-0.880148		-0.245147		0.5267		0.622531		1.05216		1.60887
O43866	CD5 antigen-like OS=Homo sapiens GN=CD5L PE=1 SV=1 - [CD5L_HUMAN]	0.334222		-0.17535		0.38281		-0.228117		-0.589538		1.70789
P05109	Protein S100-A8 OS=Homo sapiens GN=S100A8 PE=1 SV=1 - [S10A8_HUMAN]	-0.361616		-0.136074		-0.722349		2.2682		-0.769954		1.74061
Q14019	Coactosin-like protein OS=Homo sapiens GN=COTL1 PE=1 SV=3 - [COTL1_HUMAN]	-0.48395		-0.0743212		-0.685014		-0.556196		-0.916307		1.86875
P00338	L-lactate dehydrogenase A chain OS=Homo sapiens GN=LDHA PE=1 SV=2 - [LDHA_HUMAN]	-0.227716		-1.04832		-0.245552		-1.1227		-0.350246		1.93203
P31150	Rab GDP dissociation inhibitor alpha OS=Homo sapiens GN=GDI1 PE=1 SV=2 - [GDIA_HUMAN]	-0.485997		-0.304432		-0.218155		-0.248208		-0.646928		1.96541
Q13813	Spectrin alpha chain, non-erythrocytic 1 OS=Homo sapiens GN=SPTAN1 PE=1 SV=3 - [SPTN1_HUMAN]	0.594604		0.0283667		0.0173822		0.00504644		0.589305		1.96807
P09211	Glutathione S-transferase P OS=Homo sapiens GN=GSTP1 PE=1 SV=2 - [GSTP1_HUMAN]	-0.119066		-1.30064		0.16438		-0.393233		-0.56245		1.9698
Q9H0R4	Haloacid dehalogenase-like hydrolase domain-containing protein 2 OS=Homo sapiens GN=HDHD2 PE=1 SV=1 - [HDHD2_HUMAN]	0.471022		0.533872		-0.174193		-0.715707		-0.192389		2.04001
P06702	Protein S100-A9 OS=Homo sapiens GN=S100A9 PE=1 SV=1 - [S10A9_HUMAN]	0.62595		-0.435202		-2.07971		3.44551		-1.27727		2.06559
P26038	Moesin OS=Homo sapiens GN=MSN PE=1 SV=3 - [MOES_HUMAN]	-0.495344		-0.807576		-0.31238		-0.556471		-0.0791476		2.11338
P05937	Calbindin OS=Homo sapiens GN=CALB1 PE=1 SV=2 - [CALB1_HUMAN]	0.274783		-0.0858896		-0.169604		-0.0483254		-0.544761		2.2143
P20742	Pregnancy zone protein OS=Homo sapiens GN=PZP PE=1 SV=4 - [PZP_HUMAN]	-0.487499		-0.546337		-0.483065		-0.887582		-1.13298		2.22858
P04080	Cystatin-B OS=Homo sapiens GN=CSTB PE=1 SV=2 - [CYTB_HUMAN]	0.314399		0.235259		0.62865		0.231017		-0.195368		2.40431
P50395	Rab GDP dissociation inhibitor beta OS=Homo sapiens GN=GDI2 PE=1 SV=2 - [GDIB_HUMAN]	-0.111375		-0.155348		0.500505		-0.0336742		-0.513395		2.41001
Q06830	Peroxiredoxin-1 OS=Homo sapiens GN=PRDX1 PE=1 SV=1 - [PRDX1_HUMAN]	0.610267		0.498695		0.267126		-0.153643		0.112764		2.48144
P00352	Retinal dehydrogenase 1 OS=Homo sapiens GN=ALDH1A1 PE=1 SV=2 - [AL1A1_HUMAN]	0.0457808		-0.185545		-0.607942		-0.91038		-0.671203		2.71763
P02792	Ferritin light chain OS=Homo sapiens GN=FTL PE=1 SV=2 - [FRIL_HUMAN]	-0.156611		-0.325161		-0.605746		-0.476667		-0.469643		2.74551
P29401	Transketolase OS=Homo sapiens GN=TKT PE=1 SV=3 - [TKT_HUMAN]	-0.883095		-0.852946		-0.76111		-0.76515		-0.287928		2.78895
P00915	Carbonic anhydrase 1 OS=Homo sapiens GN=CA1 PE=1 SV=2 - [CAH1_HUMAN]	0.647543		-1.9325		0.36341		-0.319859		0.66636		2.86842
P02741	C-reactive protein OS=Homo sapiens GN=CRP PE=1 SV=1 - [CRP_HUMAN]	0.166236		-0.955269		0.163872		-0.476786		-1.09838		3.00259
P04271	Protein S100-B OS=Homo sapiens GN=S100B PE=1 SV=2 - [S100B_HUMAN]	-0.323154		-0.452791		-0.365501		-0.797667		NA		3.13956
P08670	Vimentin OS=Homo sapiens GN=VIM PE=1 SV=4 - [VIME_HUMAN]	-0.28805		-0.683349		-0.596863		-0.829049		-0.453793		3.29576
P30041	Peroxiredoxin-6 OS=Homo sapiens GN=PRDX6 PE=1 SV=3 - [PRDX6_HUMAN]	1.09312		0.455246		-0.356633		-0.178239		0.351157		3.55477
P12277	Creatine kinase B-type OS=Homo sapiens GN=CKB PE=1 SV=1 - [KCRB_HUMAN]	0.0858956		0.248547		-0.348077		-0.610329		-0.760083		3.64242
P13647	Keratin, type II cytoskeletal 5 OS=Homo sapiens GN=KRT5 PE=1 SV=3 - [K2C5_HUMAN]	-0.0647602		NA		-0.420755		2.15394		-0.410363		NA
P01303	Pro-neuropeptide Y OS=Homo sapiens GN=NPY PE=1 SV=1 - [NPY_HUMAN]	-1.25977		0.69675		-0.312435		-0.511743		0.121283		NA

## Sheet: raw test output
	Description	PPMS mean log-ratio	Relapse mean log-ratio	Remission mean log-ratio	SPMS mean log-ratio	AD mean log-ratio	NMO Ab+ mean log-ratio	PPMS q-value (min(limma,rank products)	Relapse q-value (min(limma,rank products)	Remission q-value (min(limma,rank products)	SPMS q-value (min(limma,rank products)	AD q-value (min(limma,rank products)	NMO ab+ q-value (min(limma,rank products)	PPMS regulated	Relapse regulated	Remission regulated	SPMS regulated	AD regulated	NMO Ab+ regulated
A0M8Q6	Ig lambda-6 chain C region OS=Homo sapiens GN=IGLC6 PE=4 SV=1 - [LAC6_HUMAN]|Ig lambda-7 chain C region OS=Homo sapiens GN=IGLC7 PE=1 SV=2 - [LAC7_HUMAN]	-0.297945	0.846334	-0.143702	0.762889	-0.263103	0.201975	0.456581	0.251497	0.602895	0.0413694	0.575817	0.141528	FALSE	FALSE	FALSE	TRUE	FALSE	FALSE
A1L4H1	Soluble scavenger receptor cysteine-rich domain-containing protein SSC5D OS=Homo sapiens GN=SSC5D PE=2 SV=3 - [SRCRL_HUMAN]	1.71602	1.31764	-0.287808	-0.153352	0.0060203	0.522607	0.0685171	0.159235	0.488707	0.337497	0.692174	0.0534871	FALSE	FALSE	FALSE	FALSE	FALSE	FALSE
A5PL33	Protein KRBA1 OS=Homo sapiens GN=KRBA1 PE=1 SV=3 - [KRBA1_HUMAN]	-0.0707608	-0.118923	0.00818448	-0.112757	-0.199508	0.271295	0.498706	0.548989	0.552225	0.334383	0.545239	0.0739399	FALSE	FALSE	FALSE	FALSE	FALSE	TRUE
A6NLU5	V-set and transmembrane domain-containing protein 2B OS=Homo sapiens GN=VSTM2B PE=2 SV=2 - [VTM2B_HUMAN]	-0.892365	-0.396762	-0.816881	-0.848493	-0.494189	-2.10063	0.142076	0.44299	0.202388	0.0573339	0.440783	0.000259662	FALSE	FALSE	FALSE	TRUE	FALSE	TRUE
B9A064	Immunoglobulin lambda-like polypeptide 5 OS=Homo sapiens GN=IGLL5 PE=2 SV=2 - [IGLL5_HUMAN]	0.427832	0.787986	0.459449	1.19242	-0.0207264	0.897436	0.221327	0.159235	0.0684647	0.00324486	0.58225	0.00414633	FALSE	FALSE	TRUE	TRUE	FALSE	TRUE
O00391	Sulfhydryl oxidase 1 OS=Homo sapiens GN=QSOX1 PE=1 SV=3 - [QSOX1_HUMAN]	0.188562	-0.196234	-0.183386	-0.452963	-0.340508	-0.245789	0.284643	0.451631	0.439632	0.049753	0.400775	0.0591956	FALSE	FALSE	FALSE	TRUE	FALSE	TRUE
O00451	GDNF family receptor alpha-2 OS=Homo sapiens GN=GFRA2 PE=2 SV=2 - [GFRA2_HUMAN]	-0.285997	-0.0617694	-0.15735	-0.393053	-0.263329	-0.57628	0.22318	0.553505	0.409376	0.0317533	0.400775	0.00100813	FALSE	FALSE	FALSE	TRUE	FALSE	TRUE
O00461	Golgi integral membrane protein 4 OS=Homo sapiens GN=GOLIM4 PE=1 SV=1 - [GOLI4_HUMAN]	-0.412982	0.0408501	-0.147665	-0.451163	-0.121142	-0.409504	0.475326	0.541953	0.55659	0.192496	0.595821	0.0820867	FALSE	FALSE	FALSE	FALSE	FALSE	FALSE
O00462	Beta-mannosidase OS=Homo sapiens GN=MANBA PE=1 SV=3 - [MANBA_HUMAN]	-0.276431	0.243283	-0.259652	-0.186097	-0.0146655	-0.697608	0.515521	0.513886	0.489142	0.313936	0.689339	0.0171621	FALSE	FALSE	FALSE	FALSE	FALSE	TRUE
O00533	Neural cell adhesion molecule L1-like protein OS=Homo sapiens GN=CHL1 PE=1 SV=4 - [CHL1_HUMAN]	-0.497956	-0.0683706	-0.276464	-0.609871	-0.290742	-0.879513	0.0685171	0.553505	0.296888	0.00853765	0.400775	0.000140868	TRUE	FALSE	FALSE	TRUE	FALSE	TRUE
O00584	Ribonuclease T2 OS=Homo sapiens GN=RNASET2 PE=1 SV=2 - [RNT2_HUMAN]	-0.134537	0.0776852	-0.116485	-0.075129	-0.404	-0.105432	0.498706	0.485136	0.546458	0.29373	0.28965	0.134275	FALSE	FALSE	FALSE	FALSE	FALSE	FALSE
O14498	Immunoglobulin superfamily containing leucine-rich repeat protein OS=Homo sapiens GN=ISLR PE=1 SV=1 - [ISLR_HUMAN]	0.132632	-0.288609	-0.307909	-0.754483	0.4611	0.0684021	0.407074	0.428477	0.367815	0.0203597	0.228082	0.174004	FALSE	FALSE	FALSE	TRUE	FALSE	FALSE
O14594	Neurocan core protein OS=Homo sapiens GN=NCAN PE=1 SV=3 - [NCAN_HUMAN]	0.0491145	0.0740443	-0.475424	-0.314056	-0.133905	-0.205875	0.504077	0.553505	0.106674	0.0770701	0.53687	0.0591956	FALSE	FALSE	FALSE	TRUE	FALSE	TRUE
O14773	Tripeptidyl-peptidase 1 OS=Homo sapiens GN=TPP1 PE=1 SV=2 - [TPP1_HUMAN]	0.576072	0.194869	0.0348401	-0.123476	-0.0739	0.116064	0.0717342	0.456029	0.396649	0.298099	0.619552	0.131415	TRUE	FALSE	FALSE	FALSE	FALSE	FALSE
O14791	Apolipoprotein L1 OS=Homo sapiens GN=APOL1 PE=1 SV=5 - [APOL1_HUMAN]	0.0647294	-0.389076	-0.350787	-0.488788	-0.260084	0.767144	0.670375	0.397639	0.373249	0.107882	0.528395	0.00893445	FALSE	FALSE	FALSE	FALSE	FALSE	TRUE
O15031	Plexin-B2 OS=Homo sapiens GN=PLXNB2 PE=1 SV=3 - [PLXB2_HUMAN]	-0.417117	-0.472549	-0.51874	-0.787963	-0.538544	-1.19938	0.471943	0.421459	0.363464	0.0774529	0.440783	0.00542976	FALSE	FALSE	FALSE	TRUE	FALSE	TRUE
O15240	Neurosecretory protein VGF OS=Homo sapiens GN=VGF PE=1 SV=2 - [VGF_HUMAN]	-0.442912	-0.142127	-0.233466	-0.782801	-0.254811	-0.993801	0.131903	0.513886	0.367815	0.00499591	0.4368	0.00011732	FALSE	FALSE	FALSE	TRUE	FALSE	TRUE
O15394	Neural cell adhesion molecule 2 OS=Homo sapiens GN=NCAM2 PE=1 SV=2 - [NCAM2_HUMAN]	-0.244621	-0.030749	-0.192483	-0.432192	-0.166383	-0.556243	0.320191	0.578122	0.367815	0.0262293	0.495421	0.00157219	FALSE	FALSE	FALSE	TRUE	FALSE	TRUE
O43493	Trans-Golgi network integral membrane protein 2 OS=Homo sapiens GN=TGOLN2 PE=1 SV=2 - [TGON2_HUMAN]	-0.309845	-0.0879255	-0.222744	-0.400843	-0.0459151	-0.594793	0.30967	0.553505	0.404335	0.0770701	0.643411	0.00492023	FALSE	FALSE	FALSE	TRUE	FALSE	TRUE
O43505	N-acetyllactosaminide beta-1,3-N-acetylglucosaminyltransferase OS=Homo sapiens GN=B3GNT1 PE=1 SV=1 - [B3GN1_HUMAN]	-0.287647	-0.176034	-0.236668	-0.495376	-0.02192	-0.904875	0.21664	0.421459	0.301418	0.0124945	0.595821	5.68784e-05	FALSE	FALSE	FALSE	TRUE	FALSE	TRUE
O43556	Epsilon-sarcoglycan OS=Homo sapiens GN=SGCE PE=1 SV=6 - [SGCE_HUMAN]	-0.420303	-0.500276	-0.605512	-0.272301	-0.569947	-0.843836	0.443648	0.397639	0.308536	0.268558	0.425091	0.0217037	FALSE	FALSE	FALSE	FALSE	FALSE	FALSE
O43790	Keratin, type II cuticular Hb6 OS=Homo sapiens GN=KRT86 PE=1 SV=1 - [KRT86_HUMAN]	-0.0763806	-0.332771	-0.926972	1.08712	-0.713538	-0.226607	0.634322	0.545396	0.152227	0.0917635	0.301572	0.159363	FALSE	FALSE	FALSE	FALSE	FALSE	FALSE
O43866	CD5 antigen-like OS=Homo sapiens GN=CD5L PE=1 SV=1 - [CD5L_HUMAN]	0.334222	-0.17535	0.38281	-0.228117	-0.589538	1.70789	0.506471	0.548923	0.415813	0.293335	0.416904	0.00420618	FALSE	FALSE	FALSE	FALSE	FALSE	FALSE
O60242	Brain-specific angiogenesis inhibitor 3 OS=Homo sapiens GN=BAI3 PE=1 SV=2 - [BAI3_HUMAN]	-0.250091	-0.0515684	-0.933336	-1.44755	-0.391077	-1.63485	0.574463	0.593076	0.211756	0.0284423	0.495421	0.0047151	FALSE	FALSE	FALSE	FALSE	FALSE	FALSE
O60883	Prosaposin receptor GPR37L1 OS=Homo sapiens GN=GPR37L1 PE=1 SV=2 - [ETBR2_HUMAN]	-0.926305	-0.281143	-0.595274	-0.527368	-0.294972	-1.36331	0.0948396	0.497696	0.258475	0.115349	0.528395	0.00127074	TRUE	FALSE	FALSE	FALSE	FALSE	TRUE
O60888	Protein CutA OS=Homo sapiens GN=CUTA PE=1 SV=2 - [CUTA_HUMAN]	-0.222647	-0.203771	-0.566125	-0.499767	-0.188849	-0.596627	0.406049	0.427146	0.0695946	0.0252053	0.495421	0.00224578	FALSE	FALSE	TRUE	TRUE	FALSE	TRUE
O75326	Semaphorin-7A OS=Homo sapiens GN=SEMA7A PE=1 SV=1 - [SEM7A_HUMAN]	-0.115974	0.0224405	-0.176945	-0.558136	0.0021675	-0.745819	0.590214	0.571458	0.425948	0.0158035	0.595821	0.000538335	FALSE	FALSE	FALSE	TRUE	FALSE	TRUE
O75503	Ceroid-lipofuscinosis neuronal protein 5 OS=Homo sapiens GN=CLN5 PE=1 SV=2 - [CLN5_HUMAN]	0.109949	-0.332788	0.0118838	-0.385824	-0.0178339	-0.0661489	0.700526	0.479142	0.6766	0.202714	0.687545	0.184642	FALSE	FALSE	FALSE	FALSE	FALSE	FALSE
O75509	Tumor necrosis factor receptor superfamily member 21 OS=Homo sapiens GN=TNFRSF21 PE=1 SV=1 - [TNR21_HUMAN]	-0.0650796	0.164316	-0.33298	-0.245267	-0.350242	-0.953871	0.538913	0.478816	0.321349	0.203598	0.416904	0.000747168	FALSE	FALSE	FALSE	FALSE	FALSE	TRUE
O75711	Scrapie-responsive protein 1 OS=Homo sapiens GN=SCRG1 PE=1 SV=1 - [SCRG1_HUMAN]	-0.497904	0.125712	-0.00706502	-0.128767	0.109397	-1.25149	0.154237	0.553505	0.480085	0.337125	0.448875	0.000483783	FALSE	FALSE	FALSE	FALSE	FALSE	TRUE
O75882	Attractin OS=Homo sapiens GN=ATRN PE=1 SV=2 - [ATRN_HUMAN]	0.540664	0.0346397	-0.0584705	-0.143976	0.110761	0.303282	0.14583	0.593076	0.528538	0.294432	0.43354	0.0549453	FALSE	FALSE	FALSE	FALSE	FALSE	TRUE
O76009	Keratin, type I cuticular Ha3-I OS=Homo sapiens GN=KRT33A PE=2 SV=2 - [KT33A_HUMAN]	-0.143584	-0.385385	-0.334315	2.10794	-0.448971	-0.567374	0.663675	0.443222	0.442862	0.0137029	0.474168	0.0463063	FALSE	FALSE	FALSE	FALSE	FALSE	FALSE
O76011	Keratin, type I cuticular Ha4 OS=Homo sapiens GN=KRT34 PE=2 SV=2 - [KRT34_HUMAN]	0.39133	-0.260436	-0.344501	3.56129	-0.696257	-0.437708	0.471315	0.513886	0.439632	0.00499591	0.400775	0.0667654	FALSE	FALSE	FALSE	FALSE	FALSE	FALSE
O76061	Stanniocalcin-2 OS=Homo sapiens GN=STC2 PE=1 SV=1 - [STC2_HUMAN]	-0.162049	-0.300479	-0.695248	-0.690725	-0.318429	-1.31747	0.526623	0.421459	0.121477	0.0305963	0.458832	0.000359593	FALSE	FALSE	FALSE	TRUE	FALSE	TRUE
O76096	Cystatin-F OS=Homo sapiens GN=CST7 PE=1 SV=1 - [CYTF_HUMAN]	0.128523	0.100893	0.0683683	0.00659315	0.152723	0.0687643	0.526881	0.544366	0.543712	0.335407	0.456464	0.154789	FALSE	FALSE	FALSE	FALSE	FALSE	FALSE
O94769	Extracellular matrix protein 2 OS=Homo sapiens GN=ECM2 PE=2 SV=1 - [ECM2_HUMAN]	0.0885787	-0.312905	-0.584815	-0.726667	-0.791695	-0.591736	0.525076	0.351124	0.121477	0.0146557	0.151331	0.00620303	FALSE	FALSE	FALSE	TRUE	FALSE	TRUE
O94772	Lymphocyte antigen 6H OS=Homo sapiens GN=LY6H PE=2 SV=1 - [LY6H_HUMAN]	-0.139162	0.0795864	-0.26986	-0.495739	-0.0755534	-0.769692	0.504852	0.478002	0.296926	0.0208323	0.619115	0.000344744	FALSE	FALSE	FALSE	TRUE	FALSE	TRUE
O94856	Neurofascin OS=Homo sapiens GN=NFASC PE=1 SV=4 - [NFASC_HUMAN]	-0.104813	-0.0243909	-0.163269	-0.320206	-0.0672087	-0.33768	0.538638	0.562283	0.364776	0.0384394	0.595821	0.00693703	FALSE	FALSE	FALSE	TRUE	FALSE	TRUE
O94910	Latrophilin-1 OS=Homo sapiens GN=LPHN1 PE=1 SV=1 - [LPHN1_HUMAN]	-0.0590232	-0.031063	-0.229339	-0.976526	-0.0819651	-0.46655	0.557424	0.599511	0.552225	0.0585163	0.595821	0.0743394	FALSE	FALSE	FALSE	TRUE	FALSE	TRUE
O94919	Endonuclease domain-containing 1 protein OS=Homo sapiens GN=ENDOD1 PE=1 SV=2 - [ENDD1_HUMAN]	-0.0114873	-0.287404	-0.218872	-0.602023	0.108502	-0.732675	0.498706	0.44299	0.485539	0.0546589	0.43354	0.00588954	FALSE	FALSE	FALSE	TRUE	FALSE	TRUE
O94985	Calsyntenin-1 OS=Homo sapiens GN=CLSTN1 PE=1 SV=1 - [CSTN1_HUMAN]	-0.570956	-0.00966598	-0.194037	-0.564667	-0.0597182	-1.06805	0.0298668	0.54904	0.367815	0.00853765	0.619115	3.20232e-05	TRUE	FALSE	FALSE	TRUE	FALSE	TRUE
O95196	Chondroitin sulfate proteoglycan 5 OS=Homo sapiens GN=CSPG5 PE=1 SV=3 - [CSPG5_HUMAN]	-0.118905	-0.254656	-0.335652	-0.667313	-0.261602	-0.87617	0.574463	0.350659	0.225091	0.0056834	0.416904	0.000140923	FALSE	FALSE	FALSE	TRUE	FALSE	TRUE
O95502	Neuronal pentraxin receptor OS=Homo sapiens GN=NPTXR PE=2 SV=2 - [NPTXR_HUMAN]	-0.374008	0.0518947	-0.262272	-0.621924	-0.399881	-1.16527	0.194592	0.488627	0.321349	0.0124342	0.28965	4.39247e-05	FALSE	FALSE	FALSE	TRUE	FALSE	TRUE
O95998	Interleukin-18-binding protein OS=Homo sapiens GN=IL18BP PE=1 SV=2 - [I18BP_HUMAN]	0.752061	0.745868	0.350893	0.499619	0.649528	0.138504	0.255319	0.28847	0.439141	0.159731	0.416904	0.156554	FALSE	FALSE	FALSE	FALSE	FALSE	FALSE
P00338	L-lactate dehydrogenase A chain OS=Homo sapiens GN=LDHA PE=1 SV=2 - [LDHA_HUMAN]	-0.227716	-1.04832	-0.245552	-1.1227	-0.350246	1.93203	0.597862	0.232599	0.524382	0.049229	0.519191	0.00311395	FALSE	FALSE	FALSE	FALSE	FALSE	FALSE
P00352	Retinal dehydrogenase 1 OS=Homo sapiens GN=ALDH1A1 PE=1 SV=2 - [AL1A1_HUMAN]	0.0457808	-0.185545	-0.607942	-0.91038	-0.671203	2.71763	0.753183	0.545396	0.308536	0.0694841	0.415458	0.00128728	FALSE	FALSE	FALSE	FALSE	FALSE	FALSE
P00441	Superoxide dismutase [Cu-Zn] OS=Homo sapiens GN=SOD1 PE=1 SV=2 - [SODC_HUMAN]	-0.28327	-0.0415188	-0.130067	-0.422734	0.00927722	-0.490878	0.256485	0.576475	0.485539	0.0300773	0.536735	0.0034495	FALSE	FALSE	FALSE	TRUE	FALSE	TRUE
P00450	Ceruloplasmin OS=Homo sapiens GN=CP PE=1 SV=1 - [CERU_HUMAN]	0.045133	-0.0889641	-0.0438979	0.0428799	-0.0303853	0.384548	0.460574	0.533373	0.507375	0.216114	0.58225	0.00645305	FALSE	FALSE	FALSE	FALSE	FALSE	TRUE
P00558	Phosphoglycerate kinase 1 OS=Homo sapiens GN=PGK1 PE=1 SV=3 - [PGK1_HUMAN]	-0.275155	-0.326701	-0.373823	-0.484969	-0.238026	0.65686	0.436536	0.421459	0.346338	0.0934397	0.532547	0.0107291	FALSE	FALSE	FALSE	TRUE	FALSE	TRUE
P00734	Prothrombin OS=Homo sapiens GN=F2 PE=1 SV=2 - [THRB_HUMAN]	-0.23268	-0.499177	-0.216361	-0.186396	-0.19517	0.000388258	0.409352	0.155838	0.384852	0.213768	0.495421	0.210101	FALSE	FALSE	FALSE	FALSE	FALSE	FALSE
P00736	Complement C1r subcomponent OS=Homo sapiens GN=C1R PE=1 SV=2 - [C1R_HUMAN]	0.0265867	0.218864	0.169354	0.00628239	0.157044	0.197104	0.467247	0.274368	0.204687	0.222801	0.425737	0.0330736	FALSE	FALSE	FALSE	FALSE	FALSE	TRUE
P00738	Haptoglobin OS=Homo sapiens GN=HP PE=1 SV=1 - [HPT_HUMAN]	0.0725191	-0.553179	-0.00517343	-0.314926	-0.467343	1.06666	0.486519	0.324262	0.583257	0.247448	0.266283	0.00501998	FALSE	FALSE	FALSE	FALSE	FALSE	TRUE
P00739	Haptoglobin-related protein OS=Homo sapiens GN=HPR PE=1 SV=2 - [HPTR_HUMAN]	0.377651	-0.26133	-0.330901	-0.113649	-0.160881	1.50241	0.472512	0.513886	0.444213	0.363797	0.619115	0.00561362	FALSE	FALSE	FALSE	FALSE	FALSE	FALSE
P00740	Coagulation factor IX OS=Homo sapiens GN=F9 PE=1 SV=2 - [FA9_HUMAN]	-0.731132	-1.5288	-0.78208	-0.763553	-0.651472	-0.112894	0.267397	0.150783	0.251528	0.0862684	0.416904	0.166235	FALSE	FALSE	FALSE	FALSE	FALSE	FALSE
P00742	Coagulation factor X OS=Homo sapiens GN=F10 PE=1 SV=2 - [FA10_HUMAN]	-0.00765791	-0.260836	-0.11711	-0.0674046	-0.0711407	-0.126292	0.568244	0.381949	0.546458	0.311794	0.535439	0.120652	FALSE	FALSE	FALSE	FALSE	FALSE	FALSE
P00746	Complement factor D OS=Homo sapiens GN=CFD PE=1 SV=5 - [CFAD_HUMAN]	0.0843236	0.087388	0.127052	0.130853	0.255706	0.145977	0.664335	0.557205	0.535024	0.202274	0.495421	0.128109	FALSE	FALSE	FALSE	FALSE	FALSE	FALSE
P00747	Plasminogen OS=Homo sapiens GN=PLG PE=1 SV=2 - [PLMN_HUMAN]	0.0521934	-0.0607293	-0.0401406	-0.0684688	-0.165101	0.206324	0.467247	0.545396	0.500324	0.288902	0.416904	0.0243357	FALSE	FALSE	FALSE	FALSE	FALSE	TRUE
P00748	Coagulation factor XII OS=Homo sapiens GN=F12 PE=1 SV=3 - [FA12_HUMAN]	0.113337	-0.130181	0.0943584	-0.0777609	-0.167405	-0.14153	0.446409	0.545396	0.572792	0.295917	0.535439	0.130882	FALSE	FALSE	FALSE	FALSE	FALSE	FALSE
P00751	Complement factor B OS=Homo sapiens GN=CFB PE=1 SV=2 - [CFAB_HUMAN]	0.018185	-0.24586	-0.05784	-0.020167	-0.181144	0.384777	0.47845	0.351124	0.543712	0.259745	0.495056	0.0108557	FALSE	FALSE	FALSE	FALSE	FALSE	TRUE
P00915	Carbonic anhydrase 1 OS=Homo sapiens GN=CA1 PE=1 SV=2 - [CAH1_HUMAN]	0.647543	-1.9325	0.36341	-0.319859	0.66636	2.86842	0.315479	0.131185	0.431684	0.236441	0.415475	0.00111549	FALSE	FALSE	FALSE	FALSE	FALSE	FALSE
P01008	Antithrombin-III OS=Homo sapiens GN=SERPINC1 PE=1 SV=1 - [ANT3_HUMAN]	-0.0613347	-0.200081	-0.214495	0.125246	-0.0459558	0.0147003	0.537899	0.292603	0.249301	0.177762	0.595821	0.192246	FALSE	FALSE	FALSE	FALSE	FALSE	FALSE
P01009	Alpha-1-antitrypsin OS=Homo sapiens GN=SERPINA1 PE=1 SV=3 - [A1AT_HUMAN]	-0.121245	-0.0758902	0.00578572	0.121458	-0.0364365	0.518125	0.516333	0.553505	0.4547	0.165071	0.595821	0.00524849	FALSE	FALSE	FALSE	FALSE	FALSE	TRUE
P01011	Alpha-1-antichymotrypsin OS=Homo sapiens GN=SERPINA3 PE=1 SV=2 - [AACT_HUMAN]	0.250805	0.0513564	0.164636	0.442338	0.183644	1.01865	0.200658	0.541953	0.245289	0.0210626	0.369265	3.23654e-05	FALSE	FALSE	FALSE	TRUE	FALSE	TRUE
P01019	Angiotensinogen OS=Homo sapiens GN=AGT PE=1 SV=1 - [ANGT_HUMAN]	-0.0707594	-0.0243142	-0.123811	-0.248601	0.200595	-0.357419	0.571719	0.571458	0.470612	0.0978733	0.369265	0.0090835	FALSE	FALSE	FALSE	TRUE	FALSE	TRUE
P01023	Alpha-2-macroglobulin OS=Homo sapiens GN=A2M PE=1 SV=3 - [A2MG_HUMAN]	0.108657	-0.179227	0.0905426	-0.186373	0.160207	0.664856	0.47845	0.421459	0.339273	0.167115	0.448875	0.000416663	FALSE	FALSE	FALSE	FALSE	FALSE	TRUE
P01024	Complement C3 OS=Homo sapiens GN=C3 PE=1 SV=2 - [CO3_HUMAN]	-0.0113579	-0.271886	-0.00918273	-0.0575707	-9.76903e-05	0.427747	0.504077	0.311197	0.509152	0.265472	0.537266	0.00740796	FALSE	FALSE	FALSE	FALSE	FALSE	TRUE
P01031	Complement C5 OS=Homo sapiens GN=C5 PE=1 SV=4 - [CO5_HUMAN]	0.0821385	-0.234846	-0.00644831	-0.0125702	-0.0696001	0.686508	0.407074	0.397639	0.480085	0.264386	0.619115	0.00102157	FALSE	FALSE	FALSE	FALSE	FALSE	TRUE
P01033	Metalloproteinase inhibitor 1 OS=Homo sapiens GN=TIMP1 PE=1 SV=1 - [TIMP1_HUMAN]	0.0116133	-0.100445	-0.188072	-0.0313421	0.0942926	1.06751	0.47845	0.553505	0.488781	0.264386	0.487429	0.000420725	FALSE	FALSE	FALSE	FALSE	FALSE	TRUE
P01034	Cystatin-C OS=Homo sapiens GN=CST3 PE=1 SV=1 - [CYTC_HUMAN]	-0.434798	-0.0569042	-0.218976	-0.432065	-0.0972433	-1.14417	0.127799	0.571065	0.367815	0.044168	0.595821	4.39247e-05	FALSE	FALSE	FALSE	TRUE	FALSE	TRUE
P01042	Kininogen-1 OS=Homo sapiens GN=KNG1 PE=1 SV=2 - [KNG1_HUMAN]	-0.0230889	-0.162689	-0.00178975	0.0752272	-0.250011	0.0988743	0.526623	0.421459	0.4547	0.189028	0.371775	0.115559	FALSE	FALSE	FALSE	FALSE	FALSE	FALSE
P01210	Proenkephalin-A OS=Homo sapiens GN=PENK PE=1 SV=1 - [PENK_HUMAN]	-0.355348	-0.183894	-0.440754	-0.773232	-0.917339	-1.47058	0.273252	0.497696	0.211756	0.00853765	0.0381546	3.20232e-05	FALSE	FALSE	FALSE	TRUE	TRUE	TRUE
P01303	Pro-neuropeptide Y OS=Homo sapiens GN=NPY PE=1 SV=1 - [NPY_HUMAN]	-1.25977	0.69675	-0.312435	-0.511743	0.121283	NA	0.114495	0.299903	0.465186	0.156134	0.625632	Inf	FALSE	FALSE	FALSE	FALSE	FALSE	FALSE
P01344	Insulin-like growth factor II OS=Homo sapiens GN=IGF2 PE=1 SV=1 - [IGF2_HUMAN]	-0.706378	-0.33574	-0.577991	-0.198595	-0.315743	-0.941494	0.0444672	0.325492	0.121477	0.22403	0.416904	0.000435441	TRUE	FALSE	FALSE	FALSE	FALSE	TRUE
P01591	Immunoglobulin J chain OS=Homo sapiens GN=IGJ PE=1 SV=4 - [IGJ_HUMAN]	0.163835	-1.01502	-0.178882	-0.3003	-0.913121	0.570026	0.525076	0.28847	0.607283	0.314986	0.369265	0.0820147	FALSE	FALSE	FALSE	FALSE	FALSE	TRUE
P01593	Ig kappa chain V-I region AG OS=Homo sapiens PE=1 SV=1 - [KV101_HUMAN]	2.40264	1.32219	2.46665	2.0195	-0.230393	1.56554	0.000656399	0.00290559	0.000561407	0.00324486	0.613704	0.0014263	TRUE	TRUE	TRUE	TRUE	FALSE	TRUE
P01594	Ig kappa chain V-I region AU OS=Homo sapiens PE=1 SV=1 - [KV102_HUMAN]	2.79677	0.779005	1.17292	0.654454	-0.718602	1.22776	0.000554684	0.355808	0.0142604	0.169303	0.369265	0.0119035	TRUE	FALSE	TRUE	FALSE	FALSE	TRUE
P01596	Ig kappa chain V-I region CAR OS=Homo sapiens PE=1 SV=1 - [KV104_HUMAN]	0.738242	0.404339	0.83945	0.667813	-0.673418	0.403456	0.0470677	0.396537	0.121477	0.0545323	0.142242	0.055079	TRUE	FALSE	FALSE	TRUE	FALSE	TRUE
P01597	Ig kappa chain V-I region DEE OS=Homo sapiens PE=1 SV=1 - [KV105_HUMAN]	1.02244	0.518883	0.916957	0.452077	-0.184517	0.79236	0.0102002	0.199437	0.0162899	0.0705628	0.54255	0.00169324	TRUE	FALSE	TRUE	TRUE	FALSE	TRUE
P01602	Ig kappa chain V-I region HK102 (Fragment) OS=Homo sapiens GN=IGKV1-5 PE=4 SV=1 - [KV110_HUMAN]	0.76715	0.555483	0.81591	0.21406	-0.741613	-0.782076	0.054172	0.503899	0.373249	0.365537	0.448875	0.0697222	TRUE	FALSE	FALSE	FALSE	FALSE	TRUE
P01603	Ig kappa chain V-I region Ka OS=Homo sapiens PE=1 SV=1 - [KV111_HUMAN]	2.17775	0.796201	1.29853	0.891928	0.928951	1.24778	0.000865018	0.0133142	0.00779218	0.0585163	0.0609471	0.00370026	TRUE	TRUE	TRUE	TRUE	TRUE	TRUE
P01605	Ig kappa chain V-I region Lay OS=Homo sapiens PE=1 SV=1 - [KV113_HUMAN]	0.0982026	0.395356	2.0739	0.330949	-0.651333	0.255101	0.587836	0.477033	0.0226129	0.265424	0.416904	0.130444	FALSE	FALSE	TRUE	FALSE	FALSE	FALSE
P01606	Ig kappa chain V-I region OU OS=Homo sapiens PE=1 SV=1 - [KV114_HUMAN]	1.15089	0.421077	1.10898	0.677423	-0.3478	0.669844	0.0167076	0.294255	0.0227769	0.0300773	0.425653	0.00684199	TRUE	FALSE	TRUE	TRUE	FALSE	TRUE
P01607	Ig kappa chain V-I region Rei OS=Homo sapiens PE=1 SV=1 - [KV115_HUMAN]	1.42014	1.46844	1.05006	-0.377608	0.949354	-0.0804079	0.0929207	0.150783	0.185053	0.203854	0.296256	0.179155	FALSE	FALSE	FALSE	FALSE	FALSE	FALSE
P01608	Ig kappa chain V-I region Roy OS=Homo sapiens PE=1 SV=1 - [KV116_HUMAN]	0.788667	0.297563	0.570691	0.996263	-0.505093	0.405764	0.0479113	0.397639	0.156196	0.00573592	0.28965	0.0286967	TRUE	FALSE	FALSE	TRUE	FALSE	TRUE
P01609	Ig kappa chain V-I region Scw OS=Homo sapiens PE=1 SV=1 - [KV117_HUMAN]	1.72701	-0.0446679	1.64724	0.956586	-0.128023	1.1867	0.0685171	0.59403	0.106674	0.0648186	0.620162	0.00957797	FALSE	FALSE	FALSE	FALSE	FALSE	FALSE
P01611	Ig kappa chain V-I region Wes OS=Homo sapiens PE=1 SV=1 - [KV119_HUMAN]	0.206226	0.062516	0.661512	-0.214876	-0.00340777	0.406306	0.61905	0.589372	0.296895	0.300356	0.692174	0.0738206	FALSE	FALSE	FALSE	FALSE	FALSE	FALSE
P01613	Ig kappa chain V-I region Ni OS=Homo sapiens PE=1 SV=1 - [KV121_HUMAN]	0.938253	-0.303172	0.664811	0.240865	-0.31443	0.618126	0.0146821	0.421459	0.0746007	0.165071	0.467523	0.00936424	TRUE	FALSE	TRUE	FALSE	FALSE	TRUE
P01615	Ig kappa chain V-II region FR OS=Homo sapiens PE=1 SV=1 - [KV202_HUMAN]	1.03447	0.606614	1.60653	1.28012	0.0844865	0.609457	0.0779422	0.329073	0.0320185	0.0173941	0.535439	0.0383742	TRUE	FALSE	TRUE	TRUE	FALSE	TRUE
P01616	Ig kappa chain V-II region MIL OS=Homo sapiens PE=1 SV=1 - [KV203_HUMAN]	0.486347	0.293346	0.244729	0.510825	-0.0470647	0.677627	0.404738	0.503899	0.528538	0.145244	0.621181	0.0267724	FALSE	FALSE	FALSE	FALSE	FALSE	TRUE
P01617	Ig kappa chain V-II region TEW OS=Homo sapiens PE=1 SV=1 - [KV204_HUMAN]	0.918131	0.40487	0.966446	0.905132	-0.222009	0.602108	0.00429124	0.181921	0.00308476	0.00258252	0.460935	0.00221367	TRUE	FALSE	TRUE	TRUE	FALSE	TRUE
P01619	Ig kappa chain V-III region B6 OS=Homo sapiens PE=1 SV=1 - [KV301_HUMAN]	0.289382	-0.266332	-0.0095091	-0.146672	-0.361555	0.797789	0.221327	0.383052	0.572792	0.269889	0.364006	0.000674563	FALSE	FALSE	FALSE	FALSE	FALSE	TRUE
P01620	Ig kappa chain V-III region SIE OS=Homo sapiens PE=1 SV=1 - [KV302_HUMAN]	0.557382	0.115947	0.130884	0.385698	-0.148128	0.682175	0.360438	0.569042	0.600087	0.202714	0.619115	0.0331408	FALSE	FALSE	FALSE	FALSE	FALSE	FALSE
P01623	Ig kappa chain V-III region WOL OS=Homo sapiens PE=1 SV=1 - [KV305_HUMAN]	0.764807	0.0769978	0.363918	0.233835	-0.113449	0.871206	0.0545256	0.568344	0.301797	0.203598	0.613909	0.00182668	TRUE	FALSE	FALSE	FALSE	FALSE	TRUE
P01625	Ig kappa chain V-IV region Len OS=Homo sapiens PE=1 SV=2 - [KV402_HUMAN]	0.4495	-0.0170474	0.666125	0.100808	-0.329989	0.235467	0.0759717	0.595285	0.0226129	0.167361	0.296256	0.0445473	TRUE	FALSE	TRUE	FALSE	FALSE	TRUE
P01700	Ig lambda chain V-I region HA OS=Homo sapiens PE=1 SV=1 - [LV102_HUMAN]	0.22806	-0.33807	-0.469694	0.132602	-0.813596	0.343955	0.535305	0.503899	0.392876	0.222801	0.361539	0.10391	FALSE	FALSE	FALSE	FALSE	FALSE	FALSE
P01702	Ig lambda chain V-I region NIG-64 OS=Homo sapiens PE=1 SV=1 - [LV104_HUMAN]	0.327477	0.848866	0.501877	1.65452	-0.32954	1.41814	0.512025	0.274368	0.352526	0.0220285	0.528395	0.00646014	FALSE	FALSE	FALSE	FALSE	FALSE	FALSE
P01703	Ig lambda chain V-I region NEWM OS=Homo sapiens PE=1 SV=1 - [LV105_HUMAN]	0.808188	-0.707446	0.00563413	0.243068	-1.30724	0.274736	0.23008	0.294692	0.679583	0.287754	0.2553	0.109708	FALSE	FALSE	FALSE	FALSE	FALSE	FALSE
P01705	Ig lambda chain V-II region NEI OS=Homo sapiens PE=1 SV=1 - [LV202_HUMAN]	0.774694	0.497162	-0.00795214	0.733373	-0.816753	0.175566	0.244311	0.397639	0.678833	0.0928047	0.361483	0.142635	FALSE	FALSE	FALSE	FALSE	FALSE	FALSE
P01707	Ig lambda chain V-II region TRO OS=Homo sapiens PE=1 SV=1 - [LV204_HUMAN]	-0.329661	1.92983	-0.128566	0.842962	-0.142241	0.259892	0.511224	0.131185	0.602895	0.0770701	0.619115	0.114801	FALSE	FALSE	FALSE	FALSE	FALSE	FALSE
P01714	Ig lambda chain V-III region SH OS=Homo sapiens PE=1 SV=1 - [LV301_HUMAN]	0.494855	0.975075	-1.22176	0.141329	-1.02687	-0.278217	0.156313	0.0426334	0.00838253	0.290397	0.0474134	0.0567066	FALSE	TRUE	TRUE	FALSE	TRUE	TRUE
P01715	Ig lambda chain V-IV region Bau OS=Homo sapiens PE=1 SV=1 - [LV401_HUMAN]	0.71006	0.794049	0.820104	0.427067	0.580924	0.889607	0.276746	0.274368	0.23971	0.1866	0.418184	0.019347	FALSE	FALSE	FALSE	FALSE	FALSE	FALSE
P01717	Ig lambda chain V-IV region Hil OS=Homo sapiens PE=1 SV=1 - [LV403_HUMAN]	-0.457098	-0.0766166	-0.461393	-0.307354	-0.746808	-0.248403	0.538913	0.59403	0.488781	0.316273	0.467523	0.153187	FALSE	FALSE	FALSE	FALSE	FALSE	FALSE
P01719	Ig lambda chain V-V region DEL OS=Homo sapiens PE=1 SV=1 - [LV501_HUMAN]	0.534918	0.3882	1.33454	2.2208	0.140834	1.53126	0.376346	0.44299	0.129601	0.0124566	0.619115	0.00543944	FALSE	FALSE	FALSE	FALSE	FALSE	FALSE
P01742	Ig heavy chain V-I region EU OS=Homo sapiens PE=1 SV=1 - [HV101_HUMAN]	0.555728	0.595099	0.538516	0.41258	0.165342	0.641225	0.140931	0.209582	0.0521803	0.0701195	0.581014	0.00823795	FALSE	FALSE	TRUE	TRUE	FALSE	TRUE
P01762	Ig heavy chain V-III region TRO OS=Homo sapiens PE=1 SV=1 - [HV301_HUMAN]	0.658722	0.69465	0.919594	0.907112	0.0413681	0.851165	0.0470677	0.150783	0.0202137	0.00798822	0.619552	0.00224578	TRUE	FALSE	TRUE	TRUE	FALSE	TRUE
P01764	Ig heavy chain V-III region VH26 OS=Homo sapiens PE=1 SV=1 - [HV303_HUMAN]	0.0535597	-0.0883847	0.521315	-0.189226	-0.501045	0.649067	0.557424	0.571065	0.258475	0.290569	0.400775	0.0151459	FALSE	FALSE	FALSE	FALSE	FALSE	TRUE
P01765	Ig heavy chain V-III region TIL OS=Homo sapiens PE=1 SV=1 - [HV304_HUMAN]	0.510279	0.159559	0.102605	-0.0381013	-0.674815	0.606695	0.139288	0.513886	0.499127	0.338066	0.173209	0.00561362	FALSE	FALSE	FALSE	FALSE	FALSE	TRUE
P01766	Ig heavy chain V-III region BRO OS=Homo sapiens PE=1 SV=1 - [HV305_HUMAN]	0.635597	0.620254	0.53164	0.226775	-0.144873	0.738866	0.0444672	0.108495	0.0695946	0.168402	0.555609	0.00104357	TRUE	FALSE	TRUE	FALSE	FALSE	TRUE
P01767	Ig heavy chain V-III region BUT OS=Homo sapiens PE=1 SV=1 - [HV306_HUMAN]	0.252723	-0.116541	0.091813	-0.108998	-0.033304	-0.0468123	0.407074	0.548989	0.494189	0.335085	0.667893	0.184292	FALSE	FALSE	FALSE	FALSE	FALSE	FALSE
P01769	Ig heavy chain V-III region GA OS=Homo sapiens PE=1 SV=1 - [HV308_HUMAN]	0.927905	0.157066	0.50134	0.523246	0.0298888	1.32073	0.0685171	0.545396	0.258476	0.092817	0.448875	0.000824839	TRUE	FALSE	FALSE	TRUE	FALSE	TRUE
P01781	Ig heavy chain V-III region GAL OS=Homo sapiens PE=1 SV=1 - [HV320_HUMAN]	1.00253	0.805957	1.67905	1.27254	-0.192662	0.801273	0.00429124	0.0140926	4.74236e-05	0.000326956	0.508531	0.00062475	TRUE	TRUE	TRUE	TRUE	FALSE	TRUE
P01834	Ig kappa chain C region OS=Homo sapiens GN=IGKC PE=1 SV=1 - [IGKC_HUMAN]	1.03023	0.687735	1.14467	1.0998	-0.13759	0.768861	0.00372457	0.0306514	0.000649065	0.000395603	0.545341	0.00046439	TRUE	TRUE	TRUE	TRUE	FALSE	TRUE
P01857	Ig gamma-1 chain C region OS=Homo sapiens GN=IGHG1 PE=1 SV=1 - [IGHG1_HUMAN]	1.26347	1.00362	1.52474	1.39667	0.113154	0.984826	0.00372457	0.00927449	0.000172855	0.000325296	0.460935	0.000243115	TRUE	TRUE	TRUE	TRUE	FALSE	TRUE
P01859	Ig gamma-2 chain C region OS=Homo sapiens GN=IGHG2 PE=1 SV=2 - [IGHG2_HUMAN]	-0.047948	0.0752954	0.110188	0.646134	-0.0330694	1.10365	0.73876	0.576475	0.401936	0.0250283	0.673052	0.00100813	FALSE	FALSE	FALSE	TRUE	FALSE	TRUE
P01860	Ig gamma-3 chain C region OS=Homo sapiens GN=IGHG3 PE=1 SV=2 - [IGHG3_HUMAN]	-0.0111532	0.143684	-0.0244751	0.141977	-0.36976	0.350037	0.557424	0.553505	0.552225	0.22983	0.487524	0.0743394	FALSE	FALSE	FALSE	FALSE	FALSE	TRUE
P01861	Ig gamma-4 chain C region OS=Homo sapiens GN=IGHG4 PE=1 SV=1 - [IGHG4_HUMAN]	0.0876368	0.318618	0.0940351	0.208096	-0.247776	0.432396	0.498706	0.421459	0.552225	0.239953	0.528395	0.0379138	FALSE	FALSE	FALSE	FALSE	FALSE	TRUE
P01871	Ig mu chain C region OS=Homo sapiens GN=IGHM PE=1 SV=3 - [IGHM_HUMAN]	0.636875	0.975052	1.18145	0.792567	-0.13824	1.6182	0.0715436	0.0133142	0.0183836	0.0109271	0.619115	0.000147531	TRUE	TRUE	TRUE	TRUE	FALSE	TRUE
P01876	Ig alpha-1 chain C region OS=Homo sapiens GN=IGHA1 PE=1 SV=2 - [IGHA1_HUMAN]	0.532492	0.390521	0.219066	0.577222	0.353285	1.04771	0.11484	0.2762	0.152227	0.0284423	0.310563	0.000207895	FALSE	FALSE	FALSE	TRUE	FALSE	TRUE
P01877	Ig alpha-2 chain C region OS=Homo sapiens GN=IGHA2 PE=1 SV=3 - [IGHA2_HUMAN]	0.247597	-0.0366536	0.123448	0.16595	-0.296487	0.978305	0.47845	0.595285	0.500324	0.264386	0.545239	0.00851296	FALSE	FALSE	FALSE	FALSE	FALSE	TRUE
P02452	Collagen alpha-1(I) chain OS=Homo sapiens GN=COL1A1 PE=1 SV=5 - [CO1A1_HUMAN]	0.0297925	-0.0634616	-0.147615	-0.414262	-0.139156	-0.365829	0.467247	0.569042	0.488781	0.0585163	0.555609	0.021961	FALSE	FALSE	FALSE	TRUE	FALSE	TRUE
P02461	Collagen alpha-1(III) chain OS=Homo sapiens GN=COL3A1 PE=1 SV=4 - [CO3A1_HUMAN]	-0.243389	0.00320279	0.0928822	-0.0982332	-0.0136237	0.0558743	0.582542	0.615857	0.625059	0.369706	0.689339	0.188448	FALSE	FALSE	FALSE	FALSE	FALSE	FALSE
P02538	Keratin, type II cytoskeletal 6A OS=Homo sapiens GN=KRT6A PE=1 SV=3 - [K2C6A_HUMAN]	0.223655	-0.712696	-0.1684	3.32331	-0.195064	-0.254218	0.599195	0.294255	0.577421	0.00537458	0.612268	0.115589	FALSE	FALSE	FALSE	FALSE	FALSE	FALSE
P02647	Apolipoprotein A-I OS=Homo sapiens GN=APOA1 PE=1 SV=1 - [APOA1_HUMAN]	0.0512344	-0.23309	0.0489895	0.175284	0.108275	0.055871	0.446409	0.274368	0.401936	0.114832	0.4368	0.149542	FALSE	FALSE	FALSE	FALSE	FALSE	FALSE
P02649	Apolipoprotein E OS=Homo sapiens GN=APOE PE=1 SV=1 - [APOE_HUMAN]	-0.352704	-0.0305236	-0.234365	-0.532944	-0.138598	-0.939422	0.0803269	0.569035	0.251528	0.00499591	0.495421	1.79774e-05	TRUE	FALSE	FALSE	TRUE	FALSE	TRUE
P02652	Apolipoprotein A-II OS=Homo sapiens GN=APOA2 PE=1 SV=1 - [APOA2_HUMAN]	-0.0564506	-0.148108	-0.0491618	0.112604	-0.137813	-0.22449	0.537899	0.475887	0.528538	0.218954	0.532547	0.0491829	FALSE	FALSE	FALSE	FALSE	FALSE	TRUE
P02654	Apolipoprotein C-I OS=Homo sapiens GN=APOC1 PE=1 SV=1 - [APOC1_HUMAN]	0.0346986	-0.297925	-0.0418613	-0.0365485	-0.149979	-0.793907	0.534399	0.451631	0.543712	0.359731	0.591148	0.00794786	FALSE	FALSE	FALSE	FALSE	FALSE	TRUE
P02655	Apolipoprotein C-II OS=Homo sapiens GN=APOC2 PE=1 SV=1 - [APOC2_HUMAN]	0.673515	-0.204016	0.0546511	0.36164	0.061287	0.224966	0.045952	0.456029	0.48404	0.068629	0.637725	0.0743394	TRUE	FALSE	FALSE	TRUE	FALSE	TRUE
P02656	Apolipoprotein C-III OS=Homo sapiens GN=APOC3 PE=1 SV=1 - [APOC3_HUMAN]	0.529482	-0.210643	0.148414	-0.0623277	-0.0190886	0.0681763	0.0717342	0.424729	0.258476	0.282839	0.619552	0.159884	TRUE	FALSE	FALSE	FALSE	FALSE	FALSE
P02671	Fibrinogen alpha chain OS=Homo sapiens GN=FGA PE=1 SV=2 - [FIBA_HUMAN]	0.245908	-0.0285924	-0.121633	0.297679	0.178632	1.55567	0.235	0.595285	0.563956	0.147843	0.535439	9.0839e-05	FALSE	FALSE	FALSE	FALSE	FALSE	TRUE
P02675	Fibrinogen beta chain OS=Homo sapiens GN=FGB PE=1 SV=2 - [FIBB_HUMAN]	0.382858	0.163038	0.0232839	0.496949	0.144653	1.7066	0.143208	0.545396	0.425726	0.0550558	0.619115	8.87327e-05	FALSE	FALSE	FALSE	TRUE	FALSE	TRUE
P02679	Fibrinogen gamma chain OS=Homo sapiens GN=FGG PE=1 SV=3 - [FIBG_HUMAN]	0.0892264	0.0895719	0.124956	0.458812	0.0906391	1.56008	0.456581	0.571065	0.359524	0.066557	0.633644	0.000115599	FALSE	FALSE	FALSE	TRUE	FALSE	TRUE
P02741	C-reactive protein OS=Homo sapiens GN=CRP PE=1 SV=1 - [CRP_HUMAN]	0.166236	-0.955269	0.163872	-0.476786	-1.09838	3.00259	0.638495	0.257489	0.577421	0.166594	0.28965	0.00100813	FALSE	FALSE	FALSE	FALSE	FALSE	FALSE
P02743	Serum amyloid P-component OS=Homo sapiens GN=APCS PE=1 SV=2 - [SAMP_HUMAN]	-0.0622664	-0.467463	-0.0320434	-0.177057	-0.31761	0.873969	0.538913	0.243848	0.56857	0.290397	0.474168	0.00249596	FALSE	FALSE	FALSE	FALSE	FALSE	TRUE
P02745	Complement C1q subcomponent subunit A OS=Homo sapiens GN=C1QA PE=1 SV=2 - [C1QA_HUMAN]	0.0899141	0.322167	0.501643	-0.0769063	0.343872	0.257856	0.456581	0.298094	0.123008	0.297001	0.430542	0.0759837	FALSE	FALSE	FALSE	FALSE	FALSE	TRUE
P02746	Complement C1q subcomponent subunit B OS=Homo sapiens GN=C1QB PE=1 SV=3 - [C1QB_HUMAN]	0.404353	0.0720019	0.0189143	-0.182156	0.173821	0.351517	0.0962899	0.552856	0.552225	0.178274	0.405765	0.0120896	TRUE	FALSE	FALSE	FALSE	FALSE	TRUE
P02747	Complement C1q subcomponent subunit C OS=Homo sapiens GN=C1QC PE=1 SV=3 - [C1QC_HUMAN]	0.112992	0.266046	0.111487	-0.0359947	0.213365	0.299609	0.340601	0.271467	0.401936	0.246765	0.369265	0.0160488	FALSE	FALSE	FALSE	FALSE	FALSE	TRUE
P02748	Complement component C9 OS=Homo sapiens GN=C9 PE=1 SV=2 - [CO9_HUMAN]	0.024253	-0.102374	-0.0549576	0.089675	-0.137735	0.852327	0.467247	0.548989	0.528538	0.194086	0.581014	0.000754046	FALSE	FALSE	FALSE	FALSE	FALSE	TRUE
P02749	Beta-2-glycoprotein 1 OS=Homo sapiens GN=APOH PE=1 SV=3 - [APOH_HUMAN]	0.0719226	-0.263194	0.0285817	0.115652	0.0839692	0.162369	0.408686	0.257489	0.43583	0.18098	0.493757	0.0569776	FALSE	FALSE	FALSE	FALSE	FALSE	TRUE
P02750	Leucine-rich alpha-2-glycoprotein OS=Homo sapiens GN=LRG1 PE=1 SV=2 - [A2GL_HUMAN]	-0.0506581	-0.124332	-0.135295	-0.13867	-0.00457289	0.91255	0.531919	0.544505	0.547079	0.294784	0.578257	0.000607202	FALSE	FALSE	FALSE	FALSE	FALSE	TRUE
P02751	Fibronectin OS=Homo sapiens GN=FN1 PE=1 SV=4 - [FINC_HUMAN]	-0.0745688	-0.113588	-0.174503	-0.241867	0.0156542	-0.34944	0.537899	0.496604	0.347285	0.0834722	0.535439	0.00655959	FALSE	FALSE	FALSE	TRUE	FALSE	TRUE
P02753	Retinol-binding protein 4 OS=Homo sapiens GN=RBP4 PE=1 SV=3 - [RET4_HUMAN]	0.241492	-0.199812	-0.0302357	-0.00643586	0.0914353	-0.139482	0.185735	0.294255	0.480085	0.226501	0.461195	0.0638528	FALSE	FALSE	FALSE	FALSE	FALSE	TRUE
P02760	Protein AMBP OS=Homo sapiens GN=AMBP PE=1 SV=1 - [AMBP_HUMAN]	0.276109	-0.0679036	0.0251652	0.213725	0.154494	0.354823	0.173017	0.571065	0.4977	0.214413	0.448875	0.0358289	FALSE	FALSE	FALSE	FALSE	FALSE	TRUE
P02763	Alpha-1-acid glycoprotein 1 OS=Homo sapiens GN=ORM1 PE=1 SV=1 - [A1AG1_HUMAN]	0.0923736	-0.420322	-0.085858	0.0957449	-0.0417724	0.817682	0.467247	0.159235	0.543712	0.184122	0.644219	0.000179798	FALSE	FALSE	FALSE	FALSE	FALSE	TRUE
P02765	Alpha-2-HS-glycoprotein OS=Homo sapiens GN=AHSG PE=1 SV=1 - [FETUA_HUMAN]	-0.0022509	-0.0898462	-0.17183	0.0674112	-0.246689	-0.394031	0.498706	0.513886	0.313586	0.185726	0.28965	0.00213377	FALSE	FALSE	FALSE	FALSE	FALSE	TRUE
P02766	Transthyretin OS=Homo sapiens GN=TTR PE=1 SV=1 - [TTHY_HUMAN]	-0.199565	0.0819331	-0.0962698	-0.0759727	-0.112449	-0.447428	0.498706	0.485136	0.585839	0.279389	0.591148	0.0172692	FALSE	FALSE	FALSE	FALSE	FALSE	TRUE
P02768	Serum albumin OS=Homo sapiens GN=ALB PE=1 SV=2 - [ALBU_HUMAN]	-0.0605401	-0.0377933	0.0559842	0.221836	0.0326658	0.0183159	0.534399	0.556985	0.359524	0.0546589	0.505291	0.185496	FALSE	FALSE	FALSE	TRUE	FALSE	FALSE
P02774	Vitamin D-binding protein OS=Homo sapiens GN=GC PE=1 SV=1 - [VTDB_HUMAN]	-0.120566	0.0347483	0.0138929	0.148193	-0.142367	0.0796918	0.472512	0.511452	0.425726	0.165071	0.46958	0.120419	FALSE	FALSE	FALSE	FALSE	FALSE	FALSE
P02786	Transferrin receptor protein 1 OS=Homo sapiens GN=TFRC PE=1 SV=2 - [TFR1_HUMAN]	-0.255058	-0.244917	-0.140825	-0.214139	-0.313182	-0.401591	0.569219	0.513886	0.59796	0.300356	0.532547	0.0743394	FALSE	FALSE	FALSE	FALSE	FALSE	FALSE
P02787	Serotransferrin OS=Homo sapiens GN=TF PE=1 SV=3 - [TRFE_HUMAN]	-0.2466	-0.165519	-0.145625	-0.114361	-0.0288043	-0.394563	0.173224	0.360012	0.364776	0.213584	0.595821	0.00205467	FALSE	FALSE	FALSE	FALSE	FALSE	TRUE
P02788	Lactotransferrin OS=Homo sapiens GN=LTF PE=1 SV=6 - [TRFL_HUMAN]	0.357136	0.0464347	-0.21515	-0.622633	-0.316285	0.395521	0.484152	0.59403	0.547245	0.117994	0.528705	0.0757092	FALSE	FALSE	FALSE	FALSE	FALSE	FALSE
P02790	Hemopexin OS=Homo sapiens GN=HPX PE=1 SV=2 - [HEMO_HUMAN]	-0.0457364	-0.0969619	-0.188042	0.071795	0.00187426	0.176349	0.516474	0.513886	0.321349	0.214368	0.576101	0.054651	FALSE	FALSE	FALSE	FALSE	FALSE	TRUE
P02792	Ferritin light chain OS=Homo sapiens GN=FTL PE=1 SV=2 - [FRIL_HUMAN]	-0.156611	-0.325161	-0.605746	-0.476667	-0.469643	2.74551	0.646048	0.488587	0.308536	0.166594	0.467523	0.00126094	FALSE	FALSE	FALSE	FALSE	FALSE	FALSE
P02794	Ferritin heavy chain OS=Homo sapiens GN=FTH1 PE=1 SV=2 - [FRIH_HUMAN]	0.290664	-0.902467	-0.174553	-0.878947	-0.0158295	1.01726	0.544233	0.274368	0.575736	0.072559	0.689339	0.0142423	FALSE	FALSE	FALSE	FALSE	FALSE	FALSE
P03950	Angiogenin OS=Homo sapiens GN=ANG PE=1 SV=1 - [ANGI_HUMAN]	0.174545	-0.384311	-0.144346	-0.182266	0.0982825	-0.227842	0.636808	0.443222	0.597333	0.316773	0.63809	0.124425	FALSE	FALSE	FALSE	FALSE	FALSE	FALSE
P03952	Plasma kallikrein OS=Homo sapiens GN=KLKB1 PE=1 SV=1 - [KLKB1_HUMAN]	-0.133529	-0.313501	-0.0362859	-0.211756	-0.174767	0.216643	0.547999	0.274368	0.574172	0.166594	0.495421	0.0579207	FALSE	FALSE	FALSE	FALSE	FALSE	TRUE
P04003	C4b-binding protein alpha chain OS=Homo sapiens GN=C4BPA PE=1 SV=2 - [C4BPA_HUMAN]	0.360108	-0.321282	0.278124	-0.447483	0.07416	1.45944	0.373422	0.469244	0.122623	0.156326	0.646899	0.00049368	FALSE	FALSE	FALSE	FALSE	FALSE	TRUE
P04004	Vitronectin OS=Homo sapiens GN=VTN PE=1 SV=1 - [VTNC_HUMAN]	-0.00831578	-0.275159	-0.184438	-0.212667	-0.644113	-0.120479	0.524459	0.312832	0.395369	0.164418	0.0673538	0.115559	FALSE	FALSE	FALSE	FALSE	TRUE	FALSE
P04066	Tissue alpha-L-fucosidase OS=Homo sapiens GN=FUCA1 PE=1 SV=4 - [FUCO_HUMAN]	-0.429596	0.106434	-0.576508	-0.493266	0.042661	-0.571331	0.434134	0.571065	0.315422	0.160796	0.670396	0.0457838	FALSE	FALSE	FALSE	FALSE	FALSE	FALSE
P04070	Vitamin K-dependent protein C OS=Homo sapiens GN=PROC PE=1 SV=1 - [PROC_HUMAN]	-0.48272	-0.786724	-0.82983	-0.688778	-1.03812	-1.03109	0.404869	0.274368	0.239302	0.101273	0.28965	0.0137522	FALSE	FALSE	FALSE	FALSE	FALSE	FALSE
P04075	Fructose-bisphosphate aldolase A OS=Homo sapiens GN=ALDOA PE=1 SV=2 - [ALDOA_HUMAN]	-0.0298758	-0.217471	-0.24846	-0.576077	0.208577	0.266138	0.516474	0.520009	0.492512	0.092817	0.460935	0.104963	FALSE	FALSE	FALSE	TRUE	FALSE	FALSE
P04080	Cystatin-B OS=Homo sapiens GN=CSTB PE=1 SV=2 - [CYTB_HUMAN]	0.314399	0.235259	0.62865	0.231017	-0.195368	2.40431	0.526828	0.520009	0.303269	0.29115	0.612268	0.00182668	FALSE	FALSE	FALSE	FALSE	FALSE	FALSE
P04085	Platelet-derived growth factor subunit A OS=Homo sapiens GN=PDGFA PE=1 SV=1 - [PDGFA_HUMAN]	-2.28493	-1.48802	-1.78162	-1.54638	-0.861696	-1.3273	0.0423929	0.150783	0.088693	0.0252053	0.338584	0.00760656	FALSE	FALSE	FALSE	FALSE	FALSE	FALSE
P04114	Apolipoprotein B-100 OS=Homo sapiens GN=APOB PE=1 SV=2 - [APOB_HUMAN]	0.447543	-0.656238	0.0328328	-0.587248	0.263367	1.73173	0.235376	0.10206	0.45986	0.0774529	0.532547	8.87327e-05	FALSE	FALSE	FALSE	TRUE	FALSE	TRUE
P04156	Major prion protein OS=Homo sapiens GN=PRNP PE=1 SV=1 - [PRIO_HUMAN]	-0.318259	-0.185279	-0.370499	-0.544635	-0.132796	-1.13642	0.29207	0.45957	0.230257	0.0230448	0.557796	6.08636e-05	FALSE	FALSE	FALSE	TRUE	FALSE	TRUE
P04179	Superoxide dismutase [Mn], mitochondrial OS=Homo sapiens GN=SOD2 PE=1 SV=2 - [SODM_HUMAN]	-0.070798	0.201693	0.372369	0.340836	0.495211	0.437165	0.732033	0.544406	0.425545	0.222822	0.456977	0.0667654	FALSE	FALSE	FALSE	FALSE	FALSE	FALSE
P04180	Phosphatidylcholine-sterol acyltransferase OS=Homo sapiens GN=LCAT PE=1 SV=1 - [LCAT_HUMAN]	0.248259	-0.113103	-0.246266	0.0289069	-0.100187	-0.14762	0.488005	0.553505	0.439632	0.233306	0.619115	0.134275	FALSE	FALSE	FALSE	FALSE	FALSE	FALSE
P04196	Histidine-rich glycoprotein OS=Homo sapiens GN=HRG PE=1 SV=1 - [HRG_HUMAN]	0.179205	-0.256234	-0.0570172	0.198796	0.294627	-0.167998	0.249031	0.274368	0.552225	0.109868	0.234708	0.0621072	FALSE	FALSE	FALSE	FALSE	FALSE	TRUE
P04216	Thy-1 membrane glycoprotein OS=Homo sapiens GN=THY1 PE=1 SV=2 - [THY1_HUMAN]	-0.30306	-0.142147	-0.693025	-0.769757	-0.0395237	-0.915562	0.346539	0.513886	0.0562452	0.00744492	0.651834	0.000416663	FALSE	FALSE	TRUE	TRUE	FALSE	TRUE
P04217	Alpha-1B-glycoprotein OS=Homo sapiens GN=A1BG PE=1 SV=4 - [A1BG_HUMAN]	0.175045	-0.0781438	0.00861464	0.0584953	-0.00365421	0.277565	0.278279	0.544406	0.480085	0.222801	0.576101	0.0179101	FALSE	FALSE	FALSE	FALSE	FALSE	TRUE
P04220	Ig mu heavy chain disease protein OS=Homo sapiens PE=1 SV=1 - [MUCB_HUMAN]	0.452918	0.0871947	1.01523	0.473452	-0.26535	0.47474	0.365616	0.576475	0.121477	0.152348	0.549654	0.0534871	FALSE	FALSE	FALSE	FALSE	FALSE	TRUE
P04264	Keratin, type II cytoskeletal 1 OS=Homo sapiens GN=KRT1 PE=1 SV=6 - [K2C1_HUMAN]	-0.0450256	0.338672	-0.271925	-0.514759	-0.545253	-1.16461	0.762717	0.545396	0.586007	0.247448	0.528395	0.0227685	FALSE	FALSE	FALSE	FALSE	FALSE	TRUE
P04271	Protein S100-B OS=Homo sapiens GN=S100B PE=1 SV=2 - [S100B_HUMAN]	-0.323154	-0.452791	-0.365501	-0.797667	NA	3.13956	0.517986	0.421459	0.429973	0.0820114	Inf	0.000903359	FALSE	FALSE	FALSE	FALSE	FALSE	FALSE
P04406	Glyceraldehyde-3-phosphate dehydrogenase OS=Homo sapiens GN=GAPDH PE=1 SV=3 - [G3P_HUMAN]	-0.0160874	0.0839437	-0.0762551	-0.301719	-0.294911	0.875036	0.504077	0.511452	0.552225	0.247448	0.448875	0.00929947	FALSE	FALSE	FALSE	FALSE	FALSE	TRUE
P04430	Ig kappa chain V-I region BAN OS=Homo sapiens PE=1 SV=1 - [KV122_HUMAN]	0.692214	0.125794	0.496872	0.048366	-0.146714	0.725231	0.121202	0.478002	0.258475	0.222801	0.613909	0.00764454	FALSE	FALSE	FALSE	FALSE	FALSE	TRUE
P04433	Ig kappa chain V-III region VG (Fragment) OS=Homo sapiens PE=1 SV=1 - [KV309_HUMAN]	0.934352	0.860905	0.508633	0.352097	-0.112456	0.0537827	0.153879	0.257489	0.364776	0.236441	0.63809	0.191161	FALSE	FALSE	FALSE	FALSE	FALSE	FALSE
P05060	Secretogranin-1 OS=Homo sapiens GN=CHGB PE=1 SV=2 - [SCG1_HUMAN]	-0.576804	-0.0734159	-0.254255	-0.606251	-0.159771	-1.06806	0.0167076	0.545396	0.251528	0.00473007	0.48131	1.79774e-05	TRUE	FALSE	FALSE	TRUE	FALSE	TRUE
P05067	Amyloid beta A4 protein OS=Homo sapiens GN=APP PE=1 SV=3 - [A4_HUMAN]	-0.909577	-0.136121	-0.553015	-0.849913	-0.105234	-1.21473	0.0112004	0.520009	0.121477	0.00499591	0.613909	6.08636e-05	TRUE	FALSE	FALSE	TRUE	FALSE	TRUE
P05090	Apolipoprotein D OS=Homo sapiens GN=APOD PE=1 SV=1 - [APOD_HUMAN]	-0.00451843	-0.105764	-0.0575052	0.360429	0.324238	0.0946235	0.504077	0.503899	0.528538	0.0281909	0.228082	0.115559	FALSE	FALSE	FALSE	TRUE	FALSE	FALSE
P05109	Protein S100-A8 OS=Homo sapiens GN=S100A8 PE=1 SV=1 - [S10A8_HUMAN]	-0.361616	-0.136074	-0.722349	2.2682	-0.769954	1.74061	0.483587	0.553505	0.264089	0.0124342	0.371775	0.00403069	FALSE	FALSE	FALSE	FALSE	FALSE	FALSE
P05154	Plasma serine protease inhibitor OS=Homo sapiens GN=SERPINA5 PE=1 SV=3 - [IPSP_HUMAN]	0.262072	0.00152592	-0.00240447	-0.224195	0.0799392	0.285892	0.204989	0.613329	0.563956	0.167679	0.448875	0.038299	FALSE	FALSE	FALSE	FALSE	FALSE	TRUE
P05155	Plasma protease C1 inhibitor OS=Homo sapiens GN=SERPING1 PE=1 SV=2 - [IC1_HUMAN]	0.104078	0.0664342	0.0385799	0.11647	0.312062	0.477189	0.345589	0.49679	0.420446	0.180471	0.2553	0.000705628	FALSE	FALSE	FALSE	FALSE	FALSE	TRUE
P05156	Complement factor I OS=Homo sapiens GN=CFI PE=1 SV=2 - [CFAI_HUMAN]	0.193246	-0.0951421	0.0332533	0.115513	0.135579	0.461207	0.263061	0.544406	0.480085	0.18098	0.460935	0.00489906	FALSE	FALSE	FALSE	FALSE	FALSE	TRUE
P05160	Coagulation factor XIII B chain OS=Homo sapiens GN=F13B PE=1 SV=3 - [F13B_HUMAN]	0.48947	-0.412446	-0.0926331	-0.187353	-0.59238	1.18316	0.404869	0.440008	0.625059	0.314986	0.416904	0.00963031	FALSE	FALSE	FALSE	FALSE	FALSE	FALSE
P05408	Neuroendocrine protein 7B2 OS=Homo sapiens GN=SCG5 PE=1 SV=2 - [7B2_HUMAN]	-0.675744	-0.135717	-0.233088	-0.270025	-0.0940672	-0.984354	0.0345242	0.513886	0.367815	0.137064	0.618026	0.000140868	TRUE	FALSE	FALSE	FALSE	FALSE	TRUE
P05452	Tetranectin OS=Homo sapiens GN=CLEC3B PE=1 SV=3 - [TETN_HUMAN]	-0.133682	0.0481195	-0.0723434	-0.27633	-0.00498039	-0.669847	0.457975	0.541953	0.528538	0.0546589	0.562747	0.000104733	FALSE	FALSE	FALSE	TRUE	FALSE	TRUE
P05543	Thyroxine-binding globulin OS=Homo sapiens GN=SERPINA7 PE=1 SV=2 - [THBG_HUMAN]	0.103103	-0.100003	-0.15328	-0.0952994	-0.245948	0.153318	0.407074	0.513886	0.404804	0.290569	0.400775	0.075835	FALSE	FALSE	FALSE	FALSE	FALSE	TRUE
P05546	Heparin cofactor 2 OS=Homo sapiens GN=SERPIND1 PE=1 SV=3 - [HEP2_HUMAN]	0.0437486	-0.311851	-0.0661471	0.0692389	-0.195029	-0.0937078	0.47845	0.306004	0.543712	0.18098	0.493757	0.142764	FALSE	FALSE	FALSE	FALSE	FALSE	FALSE
P05937	Calbindin OS=Homo sapiens GN=CALB1 PE=1 SV=2 - [CALB1_HUMAN]	0.274783	-0.0858896	-0.169604	-0.0483254	-0.544761	2.2143	0.551691	0.576676	0.577421	0.405786	0.433634	0.00223297	FALSE	FALSE	FALSE	FALSE	FALSE	FALSE
P06276	Cholinesterase OS=Homo sapiens GN=BCHE PE=1 SV=1 - [CHLE_HUMAN]	0.32718	0.0989987	0.0804816	-0.446864	0.00725909	0.608901	0.143208	0.548989	0.359524	0.0585163	0.609738	0.00411392	FALSE	FALSE	FALSE	TRUE	FALSE	TRUE
P06311	Ig kappa chain V-III region IARC/BL41 OS=Homo sapiens PE=1 SV=1 - [KV311_HUMAN]	0.390726	0.391567	0.191383	0.498091	0.20816	0.733874	0.471315	0.44299	0.560547	0.160063	0.600515	0.0290371	FALSE	FALSE	FALSE	FALSE	FALSE	FALSE
P06312	Ig kappa chain V-IV region (Fragment) OS=Homo sapiens GN=IGKV4-1 PE=4 SV=1 - [KV401_HUMAN]	-0.0225965	-0.054391	-0.0104723	-0.0372884	-0.923845	-0.0792029	0.551645	0.585687	0.563956	0.326225	0.173209	0.170457	FALSE	FALSE	FALSE	FALSE	FALSE	FALSE
P06318	Ig lambda chain V-VI region WLT OS=Homo sapiens PE=1 SV=1 - [LV604_HUMAN]	-0.453684	1.39217	1.40049	0.833315	-0.140987	1.30263	0.418356	0.155838	0.121477	0.0770701	0.619115	0.00784424	FALSE	FALSE	FALSE	FALSE	FALSE	FALSE
P06331	Ig heavy chain V-II region ARH-77 OS=Homo sapiens PE=4 SV=1 - [HV209_HUMAN]	-0.00709421	-0.301925	0.523052	-0.356283	-1.00563	-1.52225	0.762717	0.497696	0.33991	0.216571	0.28965	0.0055192	FALSE	FALSE	FALSE	FALSE	FALSE	FALSE
P06396	Gelsolin OS=Homo sapiens GN=GSN PE=1 SV=1 - [GELS_HUMAN]	-0.109582	-0.161473	-0.0481693	-0.0204661	0.17676	-0.265426	0.516474	0.400851	0.543712	0.233443	0.352909	0.0164693	FALSE	FALSE	FALSE	FALSE	FALSE	TRUE
P06681	Complement C2 OS=Homo sapiens GN=C2 PE=1 SV=2 - [CO2_HUMAN]	0.190574	-0.0585846	0.0203266	0.0396158	-0.101265	0.431229	0.271165	0.571065	0.420446	0.22983	0.595821	0.0097811	FALSE	FALSE	FALSE	FALSE	FALSE	TRUE
P06702	Protein S100-A9 OS=Homo sapiens GN=S100A9 PE=1 SV=1 - [S10A9_HUMAN]	0.62595	-0.435202	-2.07971	3.44551	-1.27727	2.06559	0.325216	0.422294	0.0677878	0.00499591	0.2553	0.0026459	FALSE	FALSE	FALSE	FALSE	FALSE	FALSE
P06727	Apolipoprotein A-IV OS=Homo sapiens GN=APOA4 PE=1 SV=3 - [APOA4_HUMAN]	-0.0913385	-0.373399	-0.0496751	-0.175753	0.0456941	-0.612278	0.597646	0.159235	0.523391	0.169303	0.540681	0.000527134	FALSE	FALSE	FALSE	FALSE	FALSE	TRUE
P06733	Alpha-enolase OS=Homo sapiens GN=ENO1 PE=1 SV=2 - [ENOA_HUMAN]	0.012521	0.122623	0.306962	-0.260236	0.0746181	1.19116	0.583753	0.511452	0.528538	0.314986	0.586746	0.00928518	FALSE	FALSE	FALSE	FALSE	FALSE	FALSE
P06865	Beta-hexosaminidase subunit alpha OS=Homo sapiens GN=HEXA PE=1 SV=2 - [HEXA_HUMAN]	-0.239755	0.17223	-0.331897	-0.287198	-0.471383	-0.553889	0.478672	0.513886	0.33579	0.176067	0.356403	0.0134576	FALSE	FALSE	FALSE	FALSE	FALSE	TRUE
P07093	Glia-derived nexin OS=Homo sapiens GN=SERPINE2 PE=1 SV=1 - [GDN_HUMAN]	-0.129791	0.44446	-0.282703	-0.762715	0.46838	-0.282848	0.681478	0.421459	0.488781	0.0862684	0.467523	0.107087	FALSE	FALSE	FALSE	FALSE	FALSE	FALSE
P07195	L-lactate dehydrogenase B chain OS=Homo sapiens GN=LDHB PE=1 SV=2 - [LDHB_HUMAN]	-0.0175598	-0.310255	-0.264764	-0.544648	-0.216648	0.603302	0.534271	0.440008	0.439632	0.0770701	0.505291	0.0153133	FALSE	FALSE	FALSE	TRUE	FALSE	TRUE
P07225	Vitamin K-dependent protein S OS=Homo sapiens GN=PROS1 PE=1 SV=1 - [PROS_HUMAN]	-0.154528	-0.21184	-0.191746	-0.134123	0.0403245	0.0112669	0.415466	0.305387	0.308536	0.201302	0.535439	0.197957	FALSE	FALSE	FALSE	FALSE	FALSE	FALSE
P07333	Macrophage colony-stimulating factor 1 receptor OS=Homo sapiens GN=CSF1R PE=1 SV=2 - [CSF1R_HUMAN]	-0.0831324	0.0283172	-0.0277095	-0.516212	-0.0717395	-0.417855	0.705443	0.595285	0.665946	0.0861255	0.644219	0.0448987	FALSE	FALSE	FALSE	TRUE	FALSE	TRUE
P07339	Cathepsin D OS=Homo sapiens GN=CTSD PE=1 SV=1 - [CATD_HUMAN]	-0.213488	0.0424494	-0.130427	-0.0266155	-0.117283	-0.709246	0.457148	0.511452	0.531783	0.354439	0.595821	0.00138721	FALSE	FALSE	FALSE	FALSE	FALSE	TRUE
P07357	Complement component C8 alpha chain OS=Homo sapiens GN=C8A PE=1 SV=2 - [CO8A_HUMAN]	0.0401569	-0.193902	0.228554	0.0957757	0.0219035	0.436209	0.456581	0.468904	0.173654	0.233443	0.535439	0.0154805	FALSE	FALSE	FALSE	FALSE	FALSE	TRUE
P07358	Complement component C8 beta chain OS=Homo sapiens GN=C8B PE=1 SV=3 - [CO8B_HUMAN]	0.131076	-0.470202	0.0701878	-0.302816	-0.269395	0.160527	0.467247	0.304481	0.591522	0.194165	0.518125	0.131261	FALSE	FALSE	FALSE	FALSE	FALSE	FALSE
P07360	Complement component C8 gamma chain OS=Homo sapiens GN=C8G PE=1 SV=3 - [CO8G_HUMAN]	0.687689	-0.134839	-0.0752894	-0.597814	-0.680507	1.01784	0.289367	0.568344	0.528538	0.130849	0.407006	0.00948632	FALSE	FALSE	FALSE	FALSE	FALSE	TRUE
P07477	Trypsin-1 OS=Homo sapiens GN=PRSS1 PE=1 SV=1 - [TRY1_HUMAN]	-0.185271	-0.101686	-0.132374	0.0723213	-0.949275	-1.03162	0.526623	0.571955	0.59796	0.390008	0.0394295	0.00398301	FALSE	FALSE	FALSE	FALSE	TRUE	TRUE
P07585	Decorin OS=Homo sapiens GN=DCN PE=1 SV=1 - [PGS2_HUMAN]	-0.442811	0.00630521	-0.254338	-0.197277	-0.389405	0.130224	0.418881	0.614151	0.511346	0.312617	0.495421	0.159884	FALSE	FALSE	FALSE	FALSE	FALSE	FALSE
P07602	Prosaposin OS=Homo sapiens GN=PSAP PE=1 SV=2 - [SAP_HUMAN]	-0.606791	0.0170631	-0.32828	-0.385858	-0.0780706	-1.1224	0.0389404	0.511452	0.246697	0.0573339	0.619115	4.39247e-05	TRUE	FALSE	FALSE	TRUE	FALSE	TRUE
P07711	Cathepsin L1 OS=Homo sapiens GN=CTSL PE=1 SV=2 - [CATL1_HUMAN]	0.232489	0.00797327	0.199533	-0.72139	0.135326	-0.142906	0.436631	0.564019	0.480085	0.0591929	0.398455	0.150022	FALSE	FALSE	FALSE	TRUE	FALSE	FALSE
P07737	Profilin-1 OS=Homo sapiens GN=PFN1 PE=1 SV=2 - [PROF1_HUMAN]	-0.326751	-0.264551	-0.368273	-0.254466	-0.117608	0.929614	0.399546	0.44299	0.308536	0.203598	0.619115	0.00110293	FALSE	FALSE	FALSE	FALSE	FALSE	TRUE
P07858	Cathepsin B OS=Homo sapiens GN=CTSB PE=1 SV=3 - [CATB_HUMAN]	0.00493946	0.213011	0.10019	-0.106535	-0.10525	0.540818	0.762717	0.513886	0.543712	0.28847	0.595821	0.0219806	FALSE	FALSE	FALSE	FALSE	FALSE	TRUE
P07998	Ribonuclease pancreatic OS=Homo sapiens GN=RNASE1 PE=1 SV=4 - [RNAS1_HUMAN]	-0.416775	-0.0431714	-0.069558	-0.326738	0.1038	-1.31142	0.204989	0.578122	0.625059	0.167679	0.460603	0.000192399	FALSE	FALSE	FALSE	FALSE	FALSE	TRUE
P08123	Collagen alpha-2(I) chain OS=Homo sapiens GN=COL1A2 PE=1 SV=7 - [CO1A2_HUMAN]	-0.114718	-0.103023	-0.395397	-0.288533	-0.144314	-0.75973	0.516474	0.513886	0.121477	0.0736339	0.511272	0.000137947	FALSE	FALSE	FALSE	TRUE	FALSE	TRUE
P08174	Complement decay-accelerating factor OS=Homo sapiens GN=CD55 PE=1 SV=4 - [DAF_HUMAN]	-0.0338142	-0.0185988	-0.183335	-0.376335	0.0661741	-0.483971	0.643781	0.556592	0.394801	0.0536755	0.535439	0.00446544	FALSE	FALSE	FALSE	TRUE	FALSE	TRUE
P08185	Corticosteroid-binding globulin OS=Homo sapiens GN=SERPINA6 PE=1 SV=1 - [CBG_HUMAN]	-0.301265	-0.0648468	-0.24224	-0.281571	-0.228402	0.167398	0.18366	0.553505	0.278899	0.0757461	0.416904	0.0667654	FALSE	FALSE	FALSE	TRUE	FALSE	TRUE
P08253	72 kDa type IV collagenase OS=Homo sapiens GN=MMP2 PE=1 SV=2 - [MMP2_HUMAN]	-0.0440357	0.0101866	-0.107849	-0.00752264	0.04927	-0.529961	0.551645	0.526119	0.547245	0.234459	0.535439	0.00430283	FALSE	FALSE	FALSE	FALSE	FALSE	TRUE
P08294	Extracellular superoxide dismutase [Cu-Zn] OS=Homo sapiens GN=SOD3 PE=1 SV=2 - [SODE_HUMAN]	-0.040829	-0.0944942	-0.250447	-0.170365	-0.122335	-0.760509	0.534271	0.545396	0.321349	0.219162	0.542476	0.00051722	FALSE	FALSE	FALSE	FALSE	FALSE	TRUE
P08493	Matrix Gla protein OS=Homo sapiens GN=MGP PE=1 SV=2 - [MGP_HUMAN]	0.554489	0.0193265	0.180295	0.540347	0.780903	0.317258	0.361117	0.603629	0.568857	0.142975	0.371775	0.0966603	FALSE	FALSE	FALSE	FALSE	FALSE	FALSE
P08571	Monocyte differentiation antigen CD14 OS=Homo sapiens GN=CD14 PE=1 SV=2 - [CD14_HUMAN]	0.0201914	-0.0577985	-0.0624474	-0.0133728	0.137918	0.29479	0.505689	0.571065	0.528538	0.230499	0.448875	0.0376356	FALSE	FALSE	FALSE	FALSE	FALSE	TRUE
P08603	Complement factor H OS=Homo sapiens GN=CFH PE=1 SV=4 - [CFAH_HUMAN]	-0.00253057	-0.226484	-0.025116	-0.0504389	0.0368038	0.320581	0.488005	0.274368	0.480085	0.251653	0.505291	0.00588487	FALSE	FALSE	FALSE	FALSE	FALSE	TRUE
P08670	Vimentin OS=Homo sapiens GN=VIM PE=1 SV=4 - [VIME_HUMAN]	-0.28805	-0.683349	-0.596863	-0.829049	-0.453793	3.29576	0.544233	0.305451	0.308536	0.0774529	0.474093	0.000802753	FALSE	FALSE	FALSE	FALSE	FALSE	FALSE
P08697	Alpha-2-antiplasmin OS=Homo sapiens GN=SERPINF2 PE=1 SV=3 - [A2AP_HUMAN]	-0.144631	-0.12602	-0.0461476	0.00557308	-0.245201	-0.115128	0.404869	0.44299	0.498464	0.222801	0.28965	0.0825283	FALSE	FALSE	FALSE	FALSE	FALSE	TRUE
P09104	Gamma-enolase OS=Homo sapiens GN=ENO2 PE=1 SV=3 - [ENOG_HUMAN]	0.154053	-0.115743	-0.100349	-0.0874716	-0.25126	0.705043	0.514945	0.553505	0.543712	0.367138	0.532547	0.011996	FALSE	FALSE	FALSE	FALSE	FALSE	TRUE
P09211	Glutathione S-transferase P OS=Homo sapiens GN=GSTP1 PE=1 SV=2 - [GSTP1_HUMAN]	-0.119066	-1.30064	0.16438	-0.393233	-0.56245	1.9698	0.691423	0.159334	0.577421	0.200968	0.425653	0.00299339	FALSE	FALSE	FALSE	FALSE	FALSE	FALSE
P09382	Galectin-1 OS=Homo sapiens GN=LGALS1 PE=1 SV=2 - [LEG1_HUMAN]	0.203807	-0.247073	-0.153235	-0.364185	0.0847834	0.170398	0.319862	0.411651	0.488781	0.082546	0.499406	0.0976548	FALSE	FALSE	FALSE	TRUE	FALSE	TRUE
P09486	SPARC OS=Homo sapiens GN=SPARC PE=1 SV=1 - [SPRC_HUMAN]	-0.360587	0.112066	-0.257545	-0.264775	-0.126868	-0.672905	0.404869	0.553505	0.44084	0.219946	0.619115	0.00936424	FALSE	FALSE	FALSE	FALSE	FALSE	TRUE
P09603	Macrophage colony-stimulating factor 1 OS=Homo sapiens GN=CSF1 PE=1 SV=2 - [CSF1_HUMAN]	0.876701	0.706055	0.0385908	0.068442	0.320223	-0.737871	0.093569	0.243848	0.48404	0.354277	0.508938	0.0224454	TRUE	FALSE	FALSE	FALSE	FALSE	TRUE
P09668	Pro-cathepsin H OS=Homo sapiens GN=CTSH PE=1 SV=4 - [CATH_HUMAN]	0.111069	-0.16354	-0.645359	-0.676218	-0.323874	-0.534243	0.526623	0.537979	0.110707	0.0424738	0.48131	0.0224454	FALSE	FALSE	FALSE	TRUE	FALSE	TRUE
P09871	Complement C1s subcomponent OS=Homo sapiens GN=C1S PE=1 SV=1 - [C1S_HUMAN]	0.0980735	0.140597	-0.101641	-0.0846469	0.127658	-0.312033	0.384726	0.478002	0.541942	0.288141	0.448875	0.0206495	FALSE	FALSE	FALSE	FALSE	FALSE	TRUE
P09972	Fructose-bisphosphate aldolase C OS=Homo sapiens GN=ALDOC PE=1 SV=2 - [ALDOC_HUMAN]	-0.0667704	-0.19043	-0.382769	-0.465302	-0.311538	0.288603	0.547402	0.511452	0.339273	0.111225	0.376794	0.0831477	FALSE	FALSE	FALSE	FALSE	FALSE	TRUE
P0C0L4	Complement C4-A OS=Homo sapiens GN=C4A PE=1 SV=2 - [CO4A_HUMAN]	0.264255	-0.116747	-0.113028	-0.112615	0.165806	0.475485	0.364085	0.545396	0.560547	0.297001	0.505291	0.0123214	FALSE	FALSE	FALSE	FALSE	FALSE	TRUE
P0C0L5	Complement C4-B OS=Homo sapiens GN=C4B PE=1 SV=2 - [CO4B_HUMAN]	0.0164485	0.15285	-0.0809516	-0.175422	0.0969845	0.0778558	0.479754	0.448339	0.543523	0.18066	0.448875	0.140434	FALSE	FALSE	FALSE	FALSE	FALSE	FALSE
P0CG05	Ig lambda-2 chain C regions OS=Homo sapiens GN=IGLC2 PE=1 SV=1 - [LAC2_HUMAN]	0.102646	0.416152	0.232229	0.642062	-0.168194	0.299281	0.590708	0.243319	0.268094	0.0124566	0.528395	0.0383742	FALSE	FALSE	FALSE	TRUE	FALSE	TRUE
P0CG48	Polyubiquitin-C OS=Homo sapiens GN=UBC PE=1 SV=3 - [UBC_HUMAN]	-0.381563	0.0258175	-0.108379	-0.271629	0.120933	-0.526805	0.199228	0.54904	0.552225	0.137064	0.441727	0.00557191	FALSE	FALSE	FALSE	FALSE	FALSE	TRUE
P0DJI8	Serum amyloid A-1 protein OS=Homo sapiens GN=SAA1 PE=1 SV=1 - [SAA1_HUMAN]	1.27397	-0.186753	-0.314294	-0.440724	-0.914677	1.24585	0.112169	0.545396	0.465186	0.18066	0.296256	0.00869565	FALSE	FALSE	FALSE	FALSE	FALSE	FALSE
P0DJI9	Serum amyloid A-2 protein OS=Homo sapiens GN=SAA2 PE=1 SV=1 - [SAA2_HUMAN]	1.13561	0.145821	0.293851	-0.0393854	0.165966	0.913558	0.136232	0.553505	0.485539	0.410227	0.619115	0.0181792	FALSE	FALSE	FALSE	FALSE	FALSE	FALSE
P10451	Osteopontin OS=Homo sapiens GN=SPP1 PE=1 SV=1 - [OSTP_HUMAN]	-0.0570459	-0.163001	0.0180551	-0.158623	0.289212	-0.171569	0.600677	0.497696	0.478532	0.25095	0.266283	0.095145	FALSE	FALSE	FALSE	FALSE	FALSE	TRUE
P10599	Thioredoxin OS=Homo sapiens GN=TXN PE=1 SV=3 - [THIO_HUMAN]	-0.25009	-0.794136	-0.607736	-0.538957	-0.389499	-0.575858	0.478672	0.133685	0.169799	0.0648696	0.416904	0.0134453	FALSE	FALSE	FALSE	TRUE	FALSE	TRUE
P10643	Complement component C7 OS=Homo sapiens GN=C7 PE=1 SV=2 - [CO7_HUMAN]	0.196919	0.0615004	0.0706266	0.0473995	0.309063	0.206794	0.235	0.512593	0.359524	0.19737	0.2553	0.0315793	FALSE	FALSE	FALSE	FALSE	FALSE	TRUE
P10645	Chromogranin-A OS=Homo sapiens GN=CHGA PE=1 SV=7 - [CMGA_HUMAN]	-0.45909	-0.121951	-0.0858135	-0.447669	0.1305	-0.906127	0.115044	0.520009	0.552225	0.0424738	0.505291	0.000207895	FALSE	FALSE	FALSE	TRUE	FALSE	TRUE
P10721	Mast/stem cell growth factor receptor Kit OS=Homo sapiens GN=KIT PE=1 SV=1 - [KIT_HUMAN]	-0.290314	-0.12732	-0.211407	-0.58268	-0.176368	-1.0055	0.544233	0.560046	0.547245	0.130849	0.614001	0.014626	FALSE	FALSE	FALSE	FALSE	FALSE	FALSE
P10909	Clusterin OS=Homo sapiens GN=CLU PE=1 SV=1 - [CLUS_HUMAN]	-0.168189	-0.0305601	-0.0368842	0.0440455	0.0336092	-0.858477	0.409352	0.583032	0.500324	0.216114	0.535439	4.41044e-05	FALSE	FALSE	FALSE	FALSE	FALSE	TRUE
P11047	Laminin subunit gamma-1 OS=Homo sapiens GN=LAMC1 PE=1 SV=3 - [LAMC1_HUMAN]	-0.321649	-0.428857	0.284148	-0.533103	-0.169158	-0.577869	0.517986	0.427146	0.488781	0.145653	0.619115	0.0449772	FALSE	FALSE	FALSE	FALSE	FALSE	FALSE
P11279	Lysosome-associated membrane glycoprotein 1 OS=Homo sapiens GN=LAMP1 PE=1 SV=3 - [LAMP1_HUMAN]	0.0262798	-0.0887719	-0.557726	-0.601922	-0.214919	-1.24069	0.486519	0.571955	0.152227	0.0705628	0.535439	0.00062475	FALSE	FALSE	FALSE	TRUE	FALSE	TRUE
P11362	Fibroblast growth factor receptor 1 OS=Homo sapiens GN=FGFR1 PE=1 SV=3 - [FGFR1_HUMAN]	-1.06198	-1.13686	-0.468369	-0.786554	0.0173742	-0.892033	0.0270794	0.0426334	0.252466	0.0212095	0.537266	0.00258479	TRUE	TRUE	FALSE	TRUE	FALSE	TRUE
P12109	Collagen alpha-1(VI) chain OS=Homo sapiens GN=COL6A1 PE=1 SV=3 - [CO6A1_HUMAN]	-0.00647884	-0.0592826	-0.0844018	-0.460355	0.0914001	-0.439317	0.498706	0.553505	0.528538	0.0172598	0.448875	0.00419882	FALSE	FALSE	FALSE	TRUE	FALSE	TRUE
P12111	Collagen alpha-3(VI) chain OS=Homo sapiens GN=COL6A3 PE=1 SV=5 - [CO6A3_HUMAN]	0.312248	0.259194	0.642697	0.405503	0.78622	0.747567	0.14578	0.456029	0.155932	0.0545323	0.0232219	0.00501998	FALSE	FALSE	FALSE	TRUE	TRUE	TRUE
P12259	Coagulation factor V OS=Homo sapiens GN=F5 PE=1 SV=4 - [FA5_HUMAN]	-0.219577	-0.0480354	-0.118671	-0.270933	-0.184548	-0.352267	0.379369	0.571955	0.498303	0.100219	0.487465	0.0142423	FALSE	FALSE	FALSE	FALSE	FALSE	TRUE
P12277	Creatine kinase B-type OS=Homo sapiens GN=CKB PE=1 SV=1 - [KCRB_HUMAN]	0.0858956	0.248547	-0.348077	-0.610329	-0.760083	3.64242	0.722694	0.513886	0.439632	0.12073	0.379033	0.00062475	FALSE	FALSE	FALSE	FALSE	FALSE	FALSE
P13473	Lysosome-associated membrane glycoprotein 2 OS=Homo sapiens GN=LAMP2 PE=1 SV=2 - [LAMP2_HUMAN]	0.315044	0.349673	0.549644	-0.0273287	0.727927	0.12051	0.146691	0.257489	0.057114	0.231531	0.0178894	0.115559	FALSE	FALSE	TRUE	FALSE	TRUE	FALSE
P13497	Bone morphogenetic protein 1 OS=Homo sapiens GN=BMP1 PE=1 SV=2 - [BMP1_HUMAN]	0.262503	-0.892556	-0.826373	-0.838294	-0.371066	-0.533828	0.565936	0.274368	0.239505	0.0770701	0.504129	0.0517612	FALSE	FALSE	FALSE	FALSE	FALSE	FALSE
P13521	Secretogranin-2 OS=Homo sapiens GN=SCG2 PE=1 SV=2 - [SCG2_HUMAN]	-0.510741	-0.123554	-0.279618	-0.596671	-0.36004	-1.1026	0.0389404	0.497696	0.23971	0.00499591	0.2553	1.79774e-05	TRUE	FALSE	FALSE	TRUE	FALSE	TRUE
P13591	Neural cell adhesion molecule 1 OS=Homo sapiens GN=NCAM1 PE=1 SV=3 - [NCAM1_HUMAN]	-0.33247	-0.154876	-0.249857	-0.452697	-0.0594516	-0.747854	0.131547	0.440008	0.258475	0.014283	0.603466	0.000115599	FALSE	FALSE	FALSE	TRUE	FALSE	TRUE
P13598	Intercellular adhesion molecule 2 OS=Homo sapiens GN=ICAM2 PE=1 SV=2 - [ICAM2_HUMAN]	0.187225	0.0384198	0.333051	0.406916	0.153593	-0.329327	0.62634	0.594788	0.443407	0.194198	0.619115	0.09298	FALSE	FALSE	FALSE	FALSE	FALSE	FALSE
P13645	Keratin, type I cytoskeletal 10 OS=Homo sapiens GN=KRT10 PE=1 SV=6 - [K1C10_HUMAN]	-0.45493	0.5016	0.00463165	-0.314481	-0.256454	-0.909935	0.584781	0.513886	0.680244	0.332892	0.619115	0.0534871	FALSE	FALSE	FALSE	FALSE	FALSE	TRUE
P13647	Keratin, type II cytoskeletal 5 OS=Homo sapiens GN=KRT5 PE=1 SV=3 - [K2C5_HUMAN]	-0.0647602	NA	-0.420755	2.15394	-0.410363	NA	0.733614	Inf	0.388703	0.0129364	0.495056	Inf	FALSE	FALSE	FALSE	FALSE	FALSE	FALSE
P13671	Complement component C6 OS=Homo sapiens GN=C6 PE=1 SV=3 - [CO6_HUMAN]	0.00361498	-0.350391	-0.0914254	-0.040044	0.0433439	0.483342	0.524459	0.213839	0.547245	0.264386	0.595821	0.00299339	FALSE	FALSE	FALSE	FALSE	FALSE	TRUE
P13929	Beta-enolase OS=Homo sapiens GN=ENO3 PE=1 SV=5 - [ENOB_HUMAN]	0.558131	0.365475	0.304122	0.695693	0.363878	2.00754	0.221327	0.512593	0.396649	0.156326	0.393853	0.00182668	FALSE	FALSE	FALSE	FALSE	FALSE	TRUE
P13987	CD59 glycoprotein OS=Homo sapiens GN=CD59 PE=1 SV=1 - [CD59_HUMAN]	-0.18906	-0.110732	-0.090307	-0.334998	0.0249853	-0.671599	0.470911	0.530193	0.569941	0.0779643	0.535439	0.00105674	FALSE	FALSE	FALSE	TRUE	FALSE	TRUE
P14136	Glial fibrillary acidic protein OS=Homo sapiens GN=GFAP PE=1 SV=1 - [GFAP_HUMAN]	-0.0131817	-0.544638	-0.458139	-0.795285	-2.53041	3.6366	0.597646	0.133685	0.140322	0.00499591	1.36198e-05	1.36851e-07	FALSE	FALSE	FALSE	TRUE	TRUE	TRUE
P14314	Glucosidase 2 subunit beta OS=Homo sapiens GN=PRKCSH PE=1 SV=2 - [GLU2B_HUMAN]	-1.02309	-0.141193	-0.458429	-0.218306	-0.534527	-0.385644	0.0270794	0.544406	0.251528	0.232558	0.28965	0.038853	TRUE	FALSE	FALSE	FALSE	FALSE	TRUE
P14543	Nidogen-1 OS=Homo sapiens GN=NID1 PE=1 SV=3 - [NID1_HUMAN]	-0.249439	-0.00287077	-0.194713	-0.337589	-0.35796	-0.172606	0.244311	0.600393	0.321349	0.0400641	0.2553	0.0591956	FALSE	FALSE	FALSE	TRUE	FALSE	TRUE
P14618	Pyruvate kinase PKM OS=Homo sapiens GN=PKM PE=1 SV=4 - [KPYM_HUMAN]	-0.314496	-0.104525	-0.187365	-0.437283	0.107457	0.00564386	0.322527	0.553505	0.492512	0.0918118	0.503808	0.207279	FALSE	FALSE	FALSE	TRUE	FALSE	FALSE
P15259	Phosphoglycerate mutase 2 OS=Homo sapiens GN=PGAM2 PE=1 SV=3 - [PGAM2_HUMAN]	-0.0370489	-0.206414	-0.113837	-0.768407	0.0584749	1.36675	0.75624	0.544406	0.605689	0.0861255	0.662258	0.00702405	FALSE	FALSE	FALSE	FALSE	FALSE	FALSE
P15328	Folate receptor alpha OS=Homo sapiens GN=FOLR1 PE=1 SV=3 - [FOLR1_HUMAN]	-0.305385	-0.0540167	-0.416595	0.238809	-0.628926	-1.14552	0.538086	0.593076	0.391008	0.289738	0.416904	0.0104986	FALSE	FALSE	FALSE	FALSE	FALSE	FALSE
P15586	N-acetylglucosamine-6-sulfatase OS=Homo sapiens GN=GNS PE=1 SV=3 - [GNS_HUMAN]	-0.094598	0.321205	-0.0605881	0.0755838	0.00405155	-0.219192	0.71142	0.491709	0.651596	0.38814	0.692174	0.12759	FALSE	FALSE	FALSE	FALSE	FALSE	FALSE
P16035	Metalloproteinase inhibitor 2 OS=Homo sapiens GN=TIMP2 PE=1 SV=2 - [TIMP2_HUMAN]	-0.171389	-0.327744	0.008821	-0.0376457	0.0330578	-0.564283	0.504077	0.313382	0.480085	0.234459	0.505291	0.00523918	FALSE	FALSE	FALSE	FALSE	FALSE	TRUE
P16070	CD44 antigen OS=Homo sapiens GN=CD44 PE=1 SV=3 - [CD44_HUMAN]	-0.0351311	0.19221	-0.0504321	-0.0520018	-0.0227843	-0.606253	0.547999	0.494325	0.500324	0.283623	0.595821	0.00561362	FALSE	FALSE	FALSE	FALSE	FALSE	TRUE
P16519	Neuroendocrine convertase 2 OS=Homo sapiens GN=PCSK2 PE=2 SV=2 - [NEC2_HUMAN]	0.242543	0.804351	-0.70079	0.232305	0.261736	-1.59984	0.582608	0.274368	0.275105	0.290569	0.555609	0.00491797	FALSE	FALSE	FALSE	FALSE	FALSE	FALSE
P16870	Carboxypeptidase E OS=Homo sapiens GN=CPE PE=1 SV=1 - [CBPE_HUMAN]	-0.230298	-0.111475	-0.334969	-0.473115	-0.202739	-1.10426	0.373422	0.544406	0.258475	0.0387368	0.495421	7.26212e-05	FALSE	FALSE	FALSE	TRUE	FALSE	TRUE
P17174	Aspartate aminotransferase, cytoplasmic OS=Homo sapiens GN=GOT1 PE=1 SV=3 - [AATC_HUMAN]	0.0531761	0.16575	-0.118603	-0.324785	0.21141	-0.242849	0.456581	0.366489	0.531783	0.0861068	0.318133	0.052485	FALSE	FALSE	FALSE	TRUE	FALSE	TRUE
P17900	Ganglioside GM2 activator OS=Homo sapiens GN=GM2A PE=1 SV=4 - [SAP3_HUMAN]	-0.469513	-0.156752	-0.306855	-0.138997	-0.0163817	-0.993145	0.105012	0.497696	0.279555	0.268558	0.595821	0.00010865	FALSE	FALSE	FALSE	FALSE	FALSE	TRUE
P18065	Insulin-like growth factor-binding protein 2 OS=Homo sapiens GN=IGFBP2 PE=1 SV=2 - [IBP2_HUMAN]	-0.0033269	-0.0804184	-0.0757794	-0.11268	-0.0219616	-0.109035	0.525076	0.548923	0.543712	0.281522	0.595821	0.119146	FALSE	FALSE	FALSE	FALSE	FALSE	FALSE
P18428	Lipopolysaccharide-binding protein OS=Homo sapiens GN=LBP PE=1 SV=3 - [LBP_HUMAN]	-0.399278	-1.77979	-0.750745	-1.22301	-0.70482	0.36393	0.281529	0.000570279	0.025657	0.00470484	0.0609471	0.055079	FALSE	TRUE	TRUE	TRUE	TRUE	TRUE
P18669	Phosphoglycerate mutase 1 OS=Homo sapiens GN=PGAM1 PE=1 SV=2 - [PGAM1_HUMAN]	-0.340721	-0.274125	-0.452425	0.165017	0.155036	-0.439437	0.501488	0.513886	0.368207	0.332209	0.619115	0.0666905	FALSE	FALSE	FALSE	FALSE	FALSE	FALSE
P19021	Peptidyl-glycine alpha-amidating monooxygenase OS=Homo sapiens GN=PAM PE=1 SV=2 - [AMD_HUMAN]	-0.0111552	-0.1209	-0.0299949	-0.433581	-0.195199	-0.834916	0.516333	0.515356	0.528538	0.0414567	0.495056	0.000287175	FALSE	FALSE	FALSE	TRUE	FALSE	TRUE
P19022	Cadherin-2 OS=Homo sapiens GN=CDH2 PE=1 SV=4 - [CADH2_HUMAN]	-0.185794	0.216486	0.137289	-0.133318	0.149511	-0.353918	0.345774	0.293024	0.268094	0.200968	0.448875	0.00523918	FALSE	FALSE	FALSE	FALSE	FALSE	TRUE
P19652	Alpha-1-acid glycoprotein 2 OS=Homo sapiens GN=ORM2 PE=1 SV=2 - [A1AG2_HUMAN]	-0.129781	-0.305388	-0.0668171	0.0203209	-0.10999	0.477637	0.524459	0.318422	0.528538	0.259745	0.576101	0.00857364	FALSE	FALSE	FALSE	FALSE	FALSE	TRUE
P19823	Inter-alpha-trypsin inhibitor heavy chain H2 OS=Homo sapiens GN=ITIH2 PE=1 SV=2 - [ITIH2_HUMAN]	0.217624	-0.149124	0.134601	-0.11429	-0.0440828	0.590573	0.340601	0.497696	0.37266	0.293524	0.595821	0.00235422	FALSE	FALSE	FALSE	FALSE	FALSE	TRUE
P19827	Inter-alpha-trypsin inhibitor heavy chain H1 OS=Homo sapiens GN=ITIH1 PE=1 SV=3 - [ITIH1_HUMAN]	0.252903	-0.21907	-0.00978329	-0.0738455	-0.109274	0.58738	0.221327	0.359905	0.497153	0.28847	0.561311	0.000999385	FALSE	FALSE	FALSE	FALSE	FALSE	TRUE
P19961	Alpha-amylase 2B OS=Homo sapiens GN=AMY2B PE=1 SV=1 - [AMY2B_HUMAN]	0.0137559	0.620126	-0.428638	-0.641359	0.59376	-0.808537	0.762717	0.335039	0.384852	0.112789	0.416904	0.023582	FALSE	FALSE	FALSE	FALSE	FALSE	FALSE
P20472	Parvalbumin alpha OS=Homo sapiens GN=PVALB PE=1 SV=2 - [PRVA_HUMAN]	-0.304826	-0.299497	-0.564132	-0.447109	-0.315671	0.31899	0.480614	0.513886	0.268094	0.187375	0.545239	0.104963	FALSE	FALSE	FALSE	FALSE	FALSE	FALSE
P20742	Pregnancy zone protein OS=Homo sapiens GN=PZP PE=1 SV=4 - [PZP_HUMAN]	-0.487499	-0.546337	-0.483065	-0.887582	-1.13298	2.22858	0.404869	0.375923	0.364776	0.0710807	0.275351	0.00221236	FALSE	FALSE	FALSE	FALSE	FALSE	FALSE
P20774	Mimecan OS=Homo sapiens GN=OGN PE=1 SV=1 - [MIME_HUMAN]	-0.00231201	0.108965	-0.0403673	-0.0728859	-0.0635005	-0.535935	0.488005	0.485136	0.509152	0.28847	0.619115	0.000990062	FALSE	FALSE	FALSE	FALSE	FALSE	TRUE
P20933	N(4)-(beta-N-acetylglucosaminyl)-L-asparaginase OS=Homo sapiens GN=AGA PE=1 SV=2 - [ASPG_HUMAN]	-0.0268202	-0.11956	-0.194249	-0.427466	0.105642	-0.399995	0.513723	0.503899	0.350531	0.0220285	0.448875	0.00614994	FALSE	FALSE	FALSE	TRUE	FALSE	TRUE
P21246	Pleiotrophin OS=Homo sapiens GN=PTN PE=1 SV=1 - [PTN_HUMAN]	-0.322733	-0.318819	-0.167325	-0.466881	-0.0759099	-0.824012	0.404869	0.416031	0.540271	0.0861255	0.637725	0.00287377	FALSE	FALSE	FALSE	TRUE	FALSE	TRUE
P21802	Fibroblast growth factor receptor 2 OS=Homo sapiens GN=FGFR2 PE=1 SV=1 - [FGFR2_HUMAN]	-0.56369	-0.84467	-1.04401	-1.03701	-0.503328	-1.16792	0.300812	0.0306514	0.0883408	0.0192651	0.234708	0.00210015	FALSE	TRUE	TRUE	TRUE	FALSE	TRUE
P22105	Tenascin-X OS=Homo sapiens GN=TNXB PE=1 SV=3 - [TENX_HUMAN]	-0.365664	-0.038494	-0.660743	-0.615538	-0.318331	-0.864418	0.479455	0.594788	0.296895	0.119483	0.528395	0.0206495	FALSE	FALSE	FALSE	FALSE	FALSE	FALSE
P22352	Glutathione peroxidase 3 OS=Homo sapiens GN=GPX3 PE=1 SV=2 - [GPX3_HUMAN]	-0.529901	-0.105644	-0.311615	-0.319648	-0.0897014	-0.64227	0.172282	0.553505	0.364776	0.160395	0.621747	0.00722957	FALSE	FALSE	FALSE	FALSE	FALSE	TRUE
P22692	Insulin-like growth factor-binding protein 4 OS=Homo sapiens GN=IGFBP4 PE=1 SV=2 - [IBP4_HUMAN]	-0.511131	-0.300904	-0.330628	-0.29027	-0.131031	-0.539728	0.135007	0.410669	0.349377	0.18278	0.595821	0.0151459	FALSE	FALSE	FALSE	FALSE	FALSE	TRUE
P22792	Carboxypeptidase N subunit 2 OS=Homo sapiens GN=CPN2 PE=1 SV=3 - [CPN2_HUMAN]	0.155499	0.260694	-0.400354	0.0769938	-0.0996369	0.437709	0.599195	0.44299	0.301797	0.264386	0.546547	0.0299256	FALSE	FALSE	FALSE	FALSE	FALSE	TRUE
P23142	Fibulin-1 OS=Homo sapiens GN=FBLN1 PE=1 SV=4 - [FBLN1_HUMAN]	-0.119088	-0.0992438	-0.237187	-0.405774	-0.242853	-0.602079	0.515521	0.520588	0.306802	0.0300773	0.416904	0.000857762	FALSE	FALSE	FALSE	TRUE	FALSE	TRUE
P23284	Peptidyl-prolyl cis-trans isomerase B OS=Homo sapiens GN=PPIB PE=1 SV=2 - [PPIB_HUMAN]	0.133654	0.175329	-0.0269932	0.094076	-0.055655	-0.260706	0.581337	0.478816	0.66463	0.209017	0.650101	0.0841678	FALSE	FALSE	FALSE	FALSE	FALSE	TRUE
P23435	Cerebellin-1 OS=Homo sapiens GN=CBLN1 PE=1 SV=1 - [CBLN1_HUMAN]	-0.121494	0.242146	0.062367	-0.214345	0.23638	0.332926	0.534399	0.466595	0.552313	0.246408	0.369265	0.0559799	FALSE	FALSE	FALSE	FALSE	FALSE	TRUE
P23468	Receptor-type tyrosine-protein phosphatase delta OS=Homo sapiens GN=PTPRD PE=1 SV=2 - [PTPRD_HUMAN]	-0.080431	-0.156744	-0.3993	-0.454902	-0.379221	-0.692745	0.722694	0.553505	0.400562	0.174021	0.49576	0.0324367	FALSE	FALSE	FALSE	FALSE	FALSE	FALSE
P23470	Receptor-type tyrosine-protein phosphatase gamma OS=Homo sapiens GN=PTPRG PE=1 SV=4 - [PTPRG_HUMAN]	-0.39296	-0.000105155	-0.424136	-0.685676	-0.0761988	-1.24409	0.237755	0.578847	0.253238	0.0210626	0.631561	0.00011579	FALSE	FALSE	FALSE	TRUE	FALSE	TRUE
P23471	Receptor-type tyrosine-protein phosphatase zeta OS=Homo sapiens GN=PTPRZ1 PE=1 SV=4 - [PTPRZ_HUMAN]	-0.256838	-0.0446561	-0.25334	-0.447429	-0.0775477	-0.360143	0.25419	0.571065	0.258475	0.01654	0.595821	0.00823795	FALSE	FALSE	FALSE	TRUE	FALSE	TRUE
P23515	Oligodendrocyte-myelin glycoprotein OS=Homo sapiens GN=OMG PE=1 SV=2 - [OMGP_HUMAN]	-0.384425	-0.137562	-0.0217143	-0.323325	-0.193002	-0.0945591	0.38332	0.548989	0.544153	0.187375	0.569127	0.165426	FALSE	FALSE	FALSE	FALSE	FALSE	FALSE
P24043	Laminin subunit alpha-2 OS=Homo sapiens GN=LAMA2 PE=1 SV=4 - [LAMA2_HUMAN]	0.360362	-0.0688155	-0.0681768	-0.144387	-0.0982182	-0.452612	0.483587	0.585687	0.644246	0.34296	0.63809	0.0638788	FALSE	FALSE	FALSE	FALSE	FALSE	FALSE
P24592	Insulin-like growth factor-binding protein 6 OS=Homo sapiens GN=IGFBP6 PE=1 SV=1 - [IBP6_HUMAN]	-0.0772768	0.00721051	-0.167329	-0.0702899	0.0822241	-0.236085	0.597646	0.593124	0.441144	0.312443	0.448875	0.0559799	FALSE	FALSE	FALSE	FALSE	FALSE	TRUE
P25311	Zinc-alpha-2-glycoprotein OS=Homo sapiens GN=AZGP1 PE=1 SV=2 - [ZA2G_HUMAN]	0.154493	-0.260237	0.0190262	0.0906206	0.123185	0.295146	0.275534	0.206238	0.4547	0.180471	0.43354	0.00619152	FALSE	FALSE	FALSE	FALSE	FALSE	TRUE
P25713	Metallothionein-3 OS=Homo sapiens GN=MT3 PE=1 SV=1 - [MT3_HUMAN]	-0.489589	0.340347	-0.0769096	0.0270552	0.137574	-0.361699	0.404869	0.475606	0.636556	0.417138	0.619115	0.0838541	FALSE	FALSE	FALSE	FALSE	FALSE	FALSE
P25774	Cathepsin S OS=Homo sapiens GN=CTSS PE=1 SV=3 - [CATS_HUMAN]	-0.180122	0.178222	-0.652835	-0.643012	0.211662	0.263186	0.633116	0.548923	0.296926	0.112789	0.600317	0.113983	FALSE	FALSE	FALSE	FALSE	FALSE	FALSE
P26038	Moesin OS=Homo sapiens GN=MSN PE=1 SV=3 - [MOES_HUMAN]	-0.495344	-0.807576	-0.31238	-0.556471	-0.0791476	2.11338	0.404869	0.274368	0.465186	0.137064	0.646899	0.00250731	FALSE	FALSE	FALSE	FALSE	FALSE	FALSE
P26992	Ciliary neurotrophic factor receptor subunit alpha OS=Homo sapiens GN=CNTFR PE=1 SV=2 - [CNTFR_HUMAN]	0.0965268	-0.0199887	-0.255816	-0.354507	-0.15551	-0.783888	0.456581	0.594788	0.315422	0.0697978	0.528395	0.000403473	FALSE	FALSE	FALSE	TRUE	FALSE	TRUE
P27169	Serum paraoxonase/arylesterase 1 OS=Homo sapiens GN=PON1 PE=1 SV=3 - [PON1_HUMAN]	0.126484	-0.334386	-0.0180868	0.0134934	-0.0362142	0.545422	0.499353	0.338956	0.543712	0.218954	0.66182	0.0084001	FALSE	FALSE	FALSE	FALSE	FALSE	TRUE
P27797	Calreticulin OS=Homo sapiens GN=CALR PE=1 SV=1 - [CALR_HUMAN]	-0.379378	-0.332842	-0.220879	-0.510201	0.201919	-0.416904	0.139288	0.271685	0.33991	0.01654	0.301572	0.0077359	FALSE	FALSE	FALSE	TRUE	FALSE	TRUE
P29401	Transketolase OS=Homo sapiens GN=TKT PE=1 SV=3 - [TKT_HUMAN]	-0.883095	-0.852946	-0.76111	-0.76515	-0.287928	2.78895	0.199939	0.274368	0.256693	0.0862684	0.545239	0.00121189	FALSE	FALSE	FALSE	FALSE	FALSE	FALSE
P29622	Kallistatin OS=Homo sapiens GN=SERPINA4 PE=1 SV=3 - [KAIN_HUMAN]	-0.231594	-0.448135	0.0138156	-0.254696	0.0926054	0.580998	0.418356	0.21178	0.480085	0.157397	0.448875	0.00395869	FALSE	FALSE	FALSE	FALSE	FALSE	TRUE
P30041	Peroxiredoxin-6 OS=Homo sapiens GN=PRDX6 PE=1 SV=3 - [PRDX6_HUMAN]	1.09312	0.455246	-0.356633	-0.178239	0.351157	3.55477	0.143504	0.421459	0.436129	0.320234	0.519191	0.000649734	FALSE	FALSE	FALSE	FALSE	FALSE	FALSE
P30086	Phosphatidylethanolamine-binding protein 1 OS=Homo sapiens GN=PEBP1 PE=1 SV=3 - [PEBP1_HUMAN]	-0.392905	-0.0876789	-0.166886	-0.449049	0.039047	0.141998	0.255493	0.575328	0.552225	0.134875	0.565117	0.149182	FALSE	FALSE	FALSE	FALSE	FALSE	FALSE
P30530	Tyrosine-protein kinase receptor UFO OS=Homo sapiens GN=AXL PE=1 SV=3 - [UFO_HUMAN]	0.181021	0.339687	0.0273673	0.0150254	-0.170988	0.158071	0.494601	0.28847	0.528538	0.246765	0.528395	0.101808	FALSE	FALSE	FALSE	FALSE	FALSE	FALSE
P31150	Rab GDP dissociation inhibitor alpha OS=Homo sapiens GN=GDI1 PE=1 SV=2 - [GDIA_HUMAN]	-0.485997	-0.304432	-0.218155	-0.248208	-0.646928	1.96541	0.404869	0.497696	0.547079	0.283994	0.416904	0.00299339	FALSE	FALSE	FALSE	FALSE	FALSE	FALSE
P31151	Protein S100-A7 OS=Homo sapiens GN=S100A7 PE=1 SV=4 - [S10A7_HUMAN]	-0.0334078	-0.155306	-0.126692	1.69404	0.508346	-1.20754	0.762717	0.589372	0.612046	0.0774529	0.600515	0.0513195	FALSE	FALSE	FALSE	TRUE	FALSE	TRUE
P32004	Neural cell adhesion molecule L1 OS=Homo sapiens GN=L1CAM PE=1 SV=2 - [L1CAM_HUMAN]	-0.23287	-0.101711	-0.5074	-0.523518	-0.633644	-0.476996	0.478135	0.553505	0.225912	0.0696271	0.2553	0.0241511	FALSE	FALSE	FALSE	TRUE	FALSE	TRUE
P32119	Peroxiredoxin-2 OS=Homo sapiens GN=PRDX2 PE=1 SV=5 - [PRDX2_HUMAN]	-0.502134	-0.622508	-0.169948	-0.675598	-0.229159	0.53798	0.231534	0.271467	0.577421	0.0770701	0.505291	0.0401869	FALSE	FALSE	FALSE	TRUE	FALSE	TRUE
P33908	Mannosyl-oligosaccharide 1,2-alpha-mannosidase IA OS=Homo sapiens GN=MAN1A1 PE=1 SV=3 - [MA1A1_HUMAN]	0.146022	0.32401	-0.218596	-0.382856	0.259228	-0.129054	0.504852	0.28611	0.368207	0.0648696	0.266283	0.116372	FALSE	FALSE	FALSE	TRUE	FALSE	FALSE
P34096	Ribonuclease 4 OS=Homo sapiens GN=RNASE4 PE=1 SV=3 - [RNAS4_HUMAN]	0.0910502	-0.0533436	-0.166347	0.0463314	0.108569	-0.289172	0.467247	0.568344	0.406251	0.218954	0.448875	0.0248809	FALSE	FALSE	FALSE	FALSE	FALSE	TRUE
P35052	Glypican-1 OS=Homo sapiens GN=GPC1 PE=1 SV=2 - [GPC1_HUMAN]	-0.242011	-0.36186	-0.603239	-0.958909	-0.313699	-0.381166	0.542865	0.513886	0.367815	0.0801292	0.584978	0.109681	FALSE	FALSE	FALSE	TRUE	FALSE	FALSE
P35237	Serpin B6 OS=Homo sapiens GN=SERPINB6 PE=1 SV=3 - [SPB6_HUMAN]	0.0377055	-0.61307	-0.232309	-0.764981	-0.186352	-0.0922396	0.611145	0.44299	0.59796	0.156265	0.631561	0.188448	FALSE	FALSE	FALSE	FALSE	FALSE	FALSE
P35527	Keratin, type I cytoskeletal 9 OS=Homo sapiens GN=KRT9 PE=1 SV=3 - [K1C9_HUMAN]	0.729289	0.48305	0.29367	-0.0358206	-0.174532	-0.0597286	0.219633	0.400851	0.488781	0.342121	0.619115	0.188773	FALSE	FALSE	FALSE	FALSE	FALSE	FALSE
P35542	Serum amyloid A-4 protein OS=Homo sapiens GN=SAA4 PE=1 SV=2 - [SAA4_HUMAN]	0.18203	-0.186737	0.0366555	-0.311828	-0.174832	0.61299	0.458942	0.544406	0.552225	0.219973	0.595821	0.0256994	FALSE	FALSE	FALSE	FALSE	FALSE	TRUE
P35858	Insulin-like growth factor-binding protein complex acid labile subunit OS=Homo sapiens GN=IGFALS PE=1 SV=1 - [ALS_HUMAN]	-0.140483	-0.38364	-0.10535	-0.457839	-0.489291	0.388325	0.566662	0.271467	0.560547	0.0453457	0.234708	0.0189239	FALSE	FALSE	FALSE	TRUE	FALSE	TRUE
P35908	Keratin, type II cytoskeletal 2 epidermal OS=Homo sapiens GN=KRT2 PE=1 SV=2 - [K22E_HUMAN]	-0.29012	0.747445	0.324598	-0.509441	-0.238123	-0.766658	0.327403	0.0411022	0.367815	0.0763973	0.528395	0.00430283	FALSE	TRUE	FALSE	TRUE	FALSE	TRUE
P36222	Chitinase-3-like protein 1 OS=Homo sapiens GN=CHI3L1 PE=1 SV=2 - [CH3L1_HUMAN]	0.643424	0.492923	0.378738	0.359337	0.57077	0.940287	0.0270794	0.13832	0.0746007	0.0602873	0.0381546	0.000104733	TRUE	FALSE	TRUE	TRUE	TRUE	TRUE
P36955	Pigment epithelium-derived factor OS=Homo sapiens GN=SERPINF1 PE=1 SV=4 - [PEDF_HUMAN]	-0.354541	0.036747	-0.253725	-0.267337	-0.158663	-0.716821	0.181539	0.537965	0.308536	0.112789	0.505291	0.000527154	FALSE	FALSE	FALSE	FALSE	FALSE	TRUE
P36980	Complement factor H-related protein 2 OS=Homo sapiens GN=CFHR2 PE=1 SV=1 - [FHR2_HUMAN]	-0.263506	-0.58645	-0.16825	0.0401714	-0.34718	-0.170386	0.565936	0.353142	0.577421	0.41016	0.519191	0.144442	FALSE	FALSE	FALSE	FALSE	FALSE	FALSE
P39060	Collagen alpha-1(XVIII) chain OS=Homo sapiens GN=COL18A1 PE=1 SV=5 - [COIA1_HUMAN]	1.1348	0.475598	0.228912	0.0186793	0.286778	0.722284	0.136232	0.412539	0.540809	0.421708	0.545239	0.0298208	FALSE	FALSE	FALSE	FALSE	FALSE	FALSE
P40189	Interleukin-6 receptor subunit beta OS=Homo sapiens GN=IL6ST PE=1 SV=2 - [IL6RB_HUMAN]	-0.809012	-0.250552	-0.24853	-0.571545	-0.269297	-0.715645	0.0936663	0.494007	0.465186	0.0770701	0.519191	0.00999957	TRUE	FALSE	FALSE	TRUE	FALSE	TRUE
P40925	Malate dehydrogenase, cytoplasmic OS=Homo sapiens GN=MDH1 PE=1 SV=4 - [MDHC_HUMAN]	-0.723889	-0.29576	-0.753349	-0.892695	0.3197	-0.317799	0.0545256	0.381949	0.0681007	0.00746929	0.30612	0.0448544	TRUE	FALSE	TRUE	TRUE	FALSE	TRUE
P41217	OX-2 membrane glycoprotein OS=Homo sapiens GN=CD200 PE=1 SV=4 - [OX2G_HUMAN]	0.819341	1.85129	1.0031	0.218671	1.43272	-0.113678	0.225722	0.131185	0.195849	0.298593	0.2553	0.16617	FALSE	FALSE	FALSE	FALSE	FALSE	FALSE
P41222	Prostaglandin-H2 D-isomerase OS=Homo sapiens GN=PTGDS PE=1 SV=1 - [PTGDS_HUMAN]	-0.29425	-0.0513438	-0.16249	-0.226938	0.154307	-0.762639	0.328835	0.576475	0.470612	0.177308	0.369265	0.000802753	FALSE	FALSE	FALSE	FALSE	FALSE	TRUE
P41271	Neuroblastoma suppressor of tumorigenicity 1 OS=Homo sapiens GN=NBL1 PE=1 SV=2 - [NBL1_HUMAN]	-0.202486	-0.0325455	0.239031	-0.1161	0.279646	-0.488396	0.494934	0.593076	0.359524	0.314469	0.268235	0.0118054	FALSE	FALSE	FALSE	FALSE	FALSE	TRUE
P42694	Probable helicase with zinc finger domain OS=Homo sapiens GN=HELZ PE=1 SV=2 - [HELZ_HUMAN]	0.336532	0.649567	0.596035	0.602758	0.685177	1.26671	0.503969	0.315483	0.308536	0.123481	0.407006	0.0084001	FALSE	FALSE	FALSE	FALSE	FALSE	FALSE
P42785	Lysosomal Pro-X carboxypeptidase OS=Homo sapiens GN=PRCP PE=1 SV=1 - [PCP_HUMAN]	-0.422185	-0.0159972	-0.426212	-0.364503	-0.482392	-0.958966	0.204989	0.599511	0.230257	0.103487	0.265045	0.000459693	FALSE	FALSE	FALSE	FALSE	FALSE	TRUE
P43121	Cell surface glycoprotein MUC18 OS=Homo sapiens GN=MCAM PE=1 SV=2 - [MUC18_HUMAN]	0.028684	-0.195679	-0.281496	-0.466272	-0.139296	-0.816991	0.463924	0.421459	0.270395	0.0237605	0.532689	0.000190561	FALSE	FALSE	FALSE	TRUE	FALSE	TRUE
P43146	Netrin receptor DCC OS=Homo sapiens GN=DCC PE=1 SV=2 - [DCC_HUMAN]	0.472636	-0.979406	-0.472899	-0.275989	-0.238159	-0.516071	0.407811	0.251497	0.367815	0.26638	0.575359	0.0542827	FALSE	FALSE	FALSE	FALSE	FALSE	FALSE
P43251	Biotinidase OS=Homo sapiens GN=BTD PE=1 SV=2 - [BTD_HUMAN]	0.0515576	-0.0871582	-0.258116	-0.499879	0.234934	-0.205362	0.423582	0.548989	0.321349	0.0265753	0.4368	0.0694389	FALSE	FALSE	FALSE	TRUE	FALSE	TRUE
P43652	Afamin OS=Homo sapiens GN=AFM PE=1 SV=1 - [AFAM_HUMAN]	-0.0297915	-0.17419	-0.037779	0.037693	-0.0397362	0.0338029	0.534271	0.355266	0.494189	0.209017	0.601486	0.172913	FALSE	FALSE	FALSE	FALSE	FALSE	FALSE
P45877	Peptidyl-prolyl cis-trans isomerase C OS=Homo sapiens GN=PPIC PE=1 SV=1 - [PPIC_HUMAN]	0.453339	0.285981	0.0164379	-0.256334	0.297176	-0.284617	0.0685171	0.274368	0.480085	0.103487	0.234708	0.0248537	TRUE	FALSE	FALSE	FALSE	FALSE	TRUE
P47972	Neuronal pentraxin-2 OS=Homo sapiens GN=NPTX2 PE=1 SV=2 - [NPTX2_HUMAN]	-0.685484	-0.398415	-0.362191	-0.841448	-0.497889	-0.724583	0.0444672	0.274368	0.258475	0.00499591	0.2553	0.001689	TRUE	FALSE	FALSE	TRUE	FALSE	TRUE
P48058	Glutamate receptor 4 OS=Homo sapiens GN=GRIA4 PE=2 SV=2 - [GRIA4_HUMAN]	-0.217467	0.127803	-0.390848	-0.470076	-0.187515	-0.725042	0.407074	0.485136	0.20345	0.0355121	0.502474	0.000871519	FALSE	FALSE	FALSE	TRUE	FALSE	TRUE
P48740	Mannan-binding lectin serine protease 1 OS=Homo sapiens GN=MASP1 PE=1 SV=3 - [MASP1_HUMAN]	0.143505	0.0704583	-0.2105	-0.0733342	0.0841863	0.0298745	0.365616	0.573487	0.465186	0.367138	0.626	0.192776	FALSE	FALSE	FALSE	FALSE	FALSE	FALSE
P48745	Protein NOV homolog OS=Homo sapiens GN=NOV PE=1 SV=1 - [NOV_HUMAN]	-0.391125	-0.660554	-0.271265	-0.234025	0.118282	-0.636585	0.255319	0.133488	0.367815	0.200767	0.612268	0.00454934	FALSE	FALSE	FALSE	FALSE	FALSE	TRUE
P49641	Alpha-mannosidase 2x OS=Homo sapiens GN=MAN2A2 PE=2 SV=3 - [MA2A2_HUMAN]	-0.507687	-0.632931	-0.435434	-0.6794	0.00209888	-1.16506	0.0559855	0.033547	0.121477	0.00499591	0.595821	2.45404e-05	TRUE	TRUE	FALSE	TRUE	FALSE	TRUE
P49908	Selenoprotein P OS=Homo sapiens GN=SEPP1 PE=1 SV=3 - [SEPP1_HUMAN]	0.00680562	-0.0346681	0.123653	-0.135654	0.0875306	-0.489364	0.762717	0.59403	0.285176	0.314877	0.625632	0.020904	FALSE	FALSE	FALSE	FALSE	FALSE	TRUE
P50395	Rab GDP dissociation inhibitor beta OS=Homo sapiens GN=GDI2 PE=1 SV=2 - [GDIB_HUMAN]	-0.111375	-0.155348	0.500505	-0.0336742	-0.513395	2.41001	0.700526	0.553505	0.35256	0.41399	0.440783	0.00182668	FALSE	FALSE	FALSE	FALSE	FALSE	FALSE
P51693	Amyloid-like protein 1 OS=Homo sapiens GN=APLP1 PE=1 SV=3 - [APLP1_HUMAN]	-0.472126	-0.193201	-0.368831	-0.676337	-0.266424	-1.20699	0.0719131	0.421459	0.185053	0.00499591	0.405765	1.79774e-05	TRUE	FALSE	FALSE	TRUE	FALSE	TRUE
P51801	Chloride channel protein ClC-Kb OS=Homo sapiens GN=CLCNKB PE=1 SV=3 - [CLCKB_HUMAN]	-1.08753	-0.372788	0.0495776	-0.250305	-0.0256721	-0.877842	0.0685171	0.44299	0.543712	0.273947	0.535439	0.00921695	TRUE	FALSE	FALSE	FALSE	FALSE	TRUE
P51884	Lumican OS=Homo sapiens GN=LUM PE=1 SV=2 - [LUM_HUMAN]	0.016355	-0.165875	-0.0933595	-0.00688752	0.0449944	-0.0231968	0.495262	0.44299	0.547245	0.233769	0.63809	0.189338	FALSE	FALSE	FALSE	FALSE	FALSE	FALSE
P52797	Ephrin-A3 OS=Homo sapiens GN=EFNA3 PE=1 SV=1 - [EFNA3_HUMAN]	-0.0635195	0.27522	0.587233	0.111866	0.405947	-0.132837	0.542734	0.512593	0.173654	0.246765	0.266283	0.165426	FALSE	FALSE	FALSE	FALSE	FALSE	FALSE
P52799	Ephrin-B2 OS=Homo sapiens GN=EFNB2 PE=1 SV=1 - [EFNB2_HUMAN]	-0.860008	-0.494729	-0.596542	-0.347892	-0.708407	-0.727176	0.209068	0.397823	0.308536	0.219973	0.400775	0.0294277	FALSE	FALSE	FALSE	FALSE	FALSE	FALSE
P54289	Voltage-dependent calcium channel subunit alpha-2/delta-1 OS=Homo sapiens GN=CACNA2D1 PE=1 SV=3 - [CA2D1_HUMAN]	-0.118156	0.219951	-0.0887882	-0.32112	0.134802	-0.420854	0.525076	0.293024	0.54332	0.0516819	0.405765	0.00383333	FALSE	FALSE	FALSE	TRUE	FALSE	TRUE
P54756	Ephrin type-A receptor 5 OS=Homo sapiens GN=EPHA5 PE=1 SV=3 - [EPHA5_HUMAN]	-0.150615	0.1072	-0.198178	-0.533425	-0.535952	-1.04154	0.61905	0.553505	0.492512	0.0696271	0.296256	0.000824839	FALSE	FALSE	FALSE	TRUE	FALSE	TRUE
P54764	Ephrin type-A receptor 4 OS=Homo sapiens GN=EPHA4 PE=1 SV=1 - [EPHA4_HUMAN]	-0.446429	-0.0394536	-0.144079	-0.601592	-0.333954	-0.942921	0.0803269	0.577998	0.455597	0.00750658	0.296256	7.24386e-05	TRUE	FALSE	FALSE	TRUE	FALSE	TRUE
P55058	Phospholipid transfer protein OS=Homo sapiens GN=PLTP PE=1 SV=1 - [PLTP_HUMAN]	-0.261212	-0.413179	-0.28848	-0.288408	-0.301766	0.186835	0.407074	0.28847	0.367815	0.167679	0.405765	0.105906	FALSE	FALSE	FALSE	FALSE	FALSE	FALSE
P55083	Microfibril-associated glycoprotein 4 OS=Homo sapiens GN=MFAP4 PE=1 SV=2 - [MFAP4_HUMAN]	0.361815	-0.100428	0.273585	-0.156428	-0.184605	-0.334441	0.135007	0.563981	0.152227	0.313936	0.493757	0.065303	FALSE	FALSE	FALSE	FALSE	FALSE	FALSE
P55268	Laminin subunit beta-2 OS=Homo sapiens GN=LAMB2 PE=1 SV=2 - [LAMB2_HUMAN]	-0.0451242	0.279609	-0.661538	-0.469191	0.0483801	0.0227166	0.611145	0.478002	0.315422	0.202714	0.505291	0.203408	FALSE	FALSE	FALSE	FALSE	FALSE	FALSE
P55285	Cadherin-6 OS=Homo sapiens GN=CDH6 PE=1 SV=1 - [CADH6_HUMAN]	-0.745411	-0.479456	-0.409092	-0.784087	-0.401567	-0.736242	0.0102002	0.134698	0.145906	0.00332886	0.2553	0.000403473	TRUE	FALSE	FALSE	TRUE	FALSE	TRUE
P55290	Cadherin-13 OS=Homo sapiens GN=CDH13 PE=1 SV=1 - [CAD13_HUMAN]	-0.201692	0.270283	-0.105673	-0.59555	0.0843945	-0.638233	0.479455	0.377263	0.565182	0.0210626	0.53687	0.00305801	FALSE	FALSE	FALSE	TRUE	FALSE	TRUE
P60174	Triosephosphate isomerase OS=Homo sapiens GN=TPI1 PE=1 SV=3 - [TPIS_HUMAN]	-0.160414	-0.126062	-0.441131	-0.462808	-0.0388564	0.117608	0.486519	0.553505	0.301797	0.103857	0.595821	0.153587	FALSE	FALSE	FALSE	FALSE	FALSE	FALSE
P60709	Actin, cytoplasmic 1 OS=Homo sapiens GN=ACTB PE=1 SV=1 - [ACTB_HUMAN]	0.0515927	-0.384086	-0.413405	-0.138522	-0.308518	1.70763	0.538913	0.274368	0.21992	0.283994	0.416904	4.20209e-05	FALSE	FALSE	FALSE	FALSE	FALSE	TRUE
P61278	Somatostatin OS=Homo sapiens GN=SST PE=1 SV=1 - [SMS_HUMAN]	-0.615756	-0.823389	-0.633861	-1.25485	-0.320413	-0.958121	0.328835	0.274368	0.301812	0.0384394	0.528395	0.0163657	FALSE	FALSE	FALSE	FALSE	FALSE	FALSE
P61626	Lysozyme C OS=Homo sapiens GN=LYZ PE=1 SV=1 - [LYSC_HUMAN]	0.034573	0.0858685	-0.0965628	-0.36897	-0.134759	0.80078	0.544489	0.512593	0.543523	0.0757461	0.555609	0.000963621	FALSE	FALSE	FALSE	TRUE	FALSE	TRUE
P61769	Beta-2-microglobulin OS=Homo sapiens GN=B2M PE=1 SV=1 - [B2MG_HUMAN]	-0.124248	0.336693	-0.0664877	-0.00184854	0.149556	-0.864834	0.524459	0.271467	0.528538	0.22983	0.405765	0.00037887	FALSE	FALSE	FALSE	FALSE	FALSE	TRUE
P61916	Epididymal secretory protein E1 OS=Homo sapiens GN=NPC2 PE=1 SV=1 - [NPC2_HUMAN]	-0.202483	0.0247053	-0.147781	-0.0847208	0.0926912	-0.414157	0.320191	0.541953	0.384852	0.290569	0.448875	0.00281232	FALSE	FALSE	FALSE	FALSE	FALSE	TRUE
P62258	14-3-3 protein epsilon OS=Homo sapiens GN=YWHAE PE=1 SV=1 - [1433E_HUMAN]	0.033145	-0.0428969	-0.17351	-0.417426	0.0537722	0.894937	0.488005	0.59403	0.55659	0.160796	0.662258	0.00561362	FALSE	FALSE	FALSE	FALSE	FALSE	TRUE
P62937	Peptidyl-prolyl cis-trans isomerase A OS=Homo sapiens GN=PPIA PE=1 SV=2 - [PPIA_HUMAN]	0.24703	-0.0359254	-0.107092	0.008392	0.114208	0.926951	0.356065	0.599346	0.630481	0.413856	0.644219	0.0164898	FALSE	FALSE	FALSE	FALSE	FALSE	TRUE
P63104	14-3-3 protein zeta/delta OS=Homo sapiens GN=YWHAZ PE=1 SV=1 - [1433Z_HUMAN]	-0.409694	0.0105885	-0.63295	-0.17786	-0.586516	0.981913	0.328835	0.60944	0.173052	0.287754	0.28965	0.0020801	FALSE	FALSE	FALSE	FALSE	FALSE	TRUE
P68871	Hemoglobin subunit beta OS=Homo sapiens GN=HBB PE=1 SV=2 - [HBB_HUMAN]	0.539939	-1.32654	0.0970397	-0.828389	-0.327347	1.44018	0.143208	0.0117757	0.661862	0.186083	0.619115	0.0198147	FALSE	TRUE	FALSE	FALSE	FALSE	FALSE
P69905	Hemoglobin subunit alpha OS=Homo sapiens GN=HBA1 PE=1 SV=2 - [HBA_HUMAN]	0.571656	-1.43585	-0.078248	-1.17112	-0.463505	1.34596	0.0887532	0.0117757	0.667352	0.158009	0.613909	0.0424379	TRUE	TRUE	FALSE	FALSE	FALSE	FALSE
P78324	Tyrosine-protein phosphatase non-receptor type substrate 1 OS=Homo sapiens GN=SIRPA PE=1 SV=2 - [SHPS1_HUMAN]	-0.475307	-0.30177	-0.278989	-0.596382	-0.0917607	-0.865548	0.130103	0.344239	0.321349	0.0192651	0.619115	0.000459693	FALSE	FALSE	FALSE	TRUE	FALSE	TRUE
P78509	Reelin OS=Homo sapiens GN=RELN PE=1 SV=3 - [RELN_HUMAN]	-0.59613	-0.0974348	-0.382215	-0.775362	-0.470769	-1.1092	0.100781	0.553505	0.308536	0.0172525	0.266283	0.000416663	FALSE	FALSE	FALSE	TRUE	FALSE	TRUE
P80108	Phosphatidylinositol-glycan-specific phospholipase D OS=Homo sapiens GN=GPLD1 PE=1 SV=3 - [PHLD_HUMAN]	-0.208016	-0.381648	-0.23856	-0.11838	0.0443621	0.184067	0.472512	0.274368	0.376332	0.305718	0.535439	0.0928677	FALSE	FALSE	FALSE	FALSE	FALSE	TRUE
P80723	Brain acid soluble protein 1 OS=Homo sapiens GN=BASP1 PE=1 SV=2 - [BASP1_HUMAN]	1.00119	0.0398727	0.347514	0.0736389	0.350159	-0.222201	0.169476	0.594788	0.439632	0.389484	0.519191	0.126563	FALSE	FALSE	FALSE	FALSE	FALSE	FALSE
P80748	Ig lambda chain V-III region LOI OS=Homo sapiens PE=1 SV=1 - [LV302_HUMAN]	0.292884	-0.0343981	0.191391	0.531829	-0.204925	0.546974	0.475326	0.594788	0.424048	0.0834722	0.535439	0.0229319	FALSE	FALSE	FALSE	TRUE	FALSE	TRUE
P81605	Dermcidin OS=Homo sapiens GN=DCD PE=1 SV=2 - [DCD_HUMAN]	0.461014	-0.038073	-0.795194	-0.111435	-0.338879	-1.62792	0.688025	0.612908	0.547245	0.416997	0.644219	0.0602501	FALSE	FALSE	FALSE	FALSE	FALSE	FALSE
P98160	Basement membrane-specific heparan sulfate proteoglycan core protein OS=Homo sapiens GN=HSPG2 PE=1 SV=4 - [PGBM_HUMAN]	-0.0306274	-0.295341	-0.32086	-0.269639	-0.0606124	-0.480623	0.515521	0.274368	0.21992	0.0991946	0.603466	0.00383333	FALSE	FALSE	FALSE	TRUE	FALSE	TRUE
P99999	Cytochrome c OS=Homo sapiens GN=CYCS PE=1 SV=2 - [CYC_HUMAN]	-0.324357	-0.313812	-0.334587	-0.645756	-0.0941854	-0.0298758	0.365616	0.448339	0.359524	0.0648696	0.591148	0.196959	FALSE	FALSE	FALSE	TRUE	FALSE	FALSE
Q01995	Transgelin OS=Homo sapiens GN=TAGLN PE=1 SV=4 - [TAGL_HUMAN]	0.242381	-0.811038	0.197326	-0.434359	0.523471	0.796062	0.47845	0.274368	0.543712	0.200774	0.266283	0.0227685	FALSE	FALSE	FALSE	FALSE	FALSE	TRUE
Q02246	Contactin-2 OS=Homo sapiens GN=CNTN2 PE=1 SV=1 - [CNTN2_HUMAN]	0.0609589	-0.0571706	-0.0801191	-0.311671	-0.0273822	-0.65725	0.437813	0.553505	0.547245	0.049229	0.580892	0.000206155	FALSE	FALSE	FALSE	TRUE	FALSE	TRUE
Q02487	Desmocollin-2 OS=Homo sapiens GN=DSC2 PE=1 SV=1 - [DSC2_HUMAN]	0.18778	0.474101	0.380121	0.0629021	0.703645	0.0933339	0.62634	0.412539	0.418338	0.39651	0.400775	0.174004	FALSE	FALSE	FALSE	FALSE	FALSE	FALSE
Q02818	Nucleobindin-1 OS=Homo sapiens GN=NUCB1 PE=1 SV=4 - [NUCB1_HUMAN]	-0.26591	0.107528	-0.0681976	-0.287749	-0.311701	-0.613772	0.349577	0.545396	0.528538	0.137064	0.416904	0.00372087	FALSE	FALSE	FALSE	FALSE	FALSE	TRUE
Q03167	Transforming growth factor beta receptor type 3 OS=Homo sapiens GN=TGFBR3 PE=1 SV=3 - [TGBR3_HUMAN]	-0.308254	-0.0614129	-0.516979	-0.515412	-0.164546	-0.642527	0.376176	0.575328	0.185053	0.0546589	0.555609	0.00588954	FALSE	FALSE	FALSE	TRUE	FALSE	TRUE
Q03591	Complement factor H-related protein 1 OS=Homo sapiens GN=CFHR1 PE=1 SV=2 - [FHR1_HUMAN]	0.2106	-0.516487	0.157028	0.284761	-0.460403	0.451548	0.516333	0.351397	0.528538	0.247591	0.440783	0.0558087	FALSE	FALSE	FALSE	FALSE	FALSE	TRUE
Q06033	Inter-alpha-trypsin inhibitor heavy chain H3 OS=Homo sapiens GN=ITIH3 PE=1 SV=2 - [ITIH3_HUMAN]	0.640887	-0.282543	0.423789	0.487806	0.208516	1.2294	0.318678	0.508733	0.387027	0.162769	0.600515	0.00893445	FALSE	FALSE	FALSE	FALSE	FALSE	FALSE
Q06481	Amyloid-like protein 2 OS=Homo sapiens GN=APLP2 PE=1 SV=2 - [APLP2_HUMAN]	-0.665017	0.0564723	-0.262753	-0.622915	0.01781	-1.04904	0.0444672	0.575584	0.357465	0.017806	0.619552	0.000142737	TRUE	FALSE	FALSE	TRUE	FALSE	TRUE
Q06828	Fibromodulin OS=Homo sapiens GN=FMOD PE=1 SV=2 - [FMOD_HUMAN]	-0.0303987	-0.109674	-0.351878	-0.294324	-0.648232	-0.612205	0.611145	0.553505	0.313586	0.167679	0.234708	0.00764454	FALSE	FALSE	FALSE	FALSE	FALSE	TRUE
Q06830	Peroxiredoxin-1 OS=Homo sapiens GN=PRDX1 PE=1 SV=1 - [PRDX1_HUMAN]	0.610267	0.498695	0.267126	-0.153643	0.112764	2.48144	0.333171	0.397639	0.494538	0.337497	0.631753	0.00169048	FALSE	FALSE	FALSE	FALSE	FALSE	FALSE
Q07954	Prolow-density lipoprotein receptor-related protein 1 OS=Homo sapiens GN=LRP1 PE=1 SV=2 - [LRP1_HUMAN]	-0.247545	-0.935006	-1.25768	-1.9208	-1.22048	-0.823393	0.575878	0.257957	0.145906	0.01654	0.2553	0.0227685	FALSE	FALSE	FALSE	FALSE	FALSE	FALSE
Q08380	Galectin-3-binding protein OS=Homo sapiens GN=LGALS3BP PE=1 SV=1 - [LG3BP_HUMAN]	-0.0997456	0.124655	-0.19951	-0.184702	-0.1219	-0.423414	0.571719	0.482701	0.368198	0.191239	0.555609	0.00777628	FALSE	FALSE	FALSE	FALSE	FALSE	TRUE
Q08629	Testican-1 OS=Homo sapiens GN=SPOCK1 PE=1 SV=1 - [TICN1_HUMAN]	-0.188818	-0.293297	0.152076	0.155715	-0.28717	-0.94121	0.51887	0.42916	0.401936	0.230499	0.495056	0.0023281	FALSE	FALSE	FALSE	FALSE	FALSE	TRUE
Q12805	EGF-containing fibulin-like extracellular matrix protein 1 OS=Homo sapiens GN=EFEMP1 PE=1 SV=2 - [FBLN3_HUMAN]	-0.188815	-0.146758	-0.239577	-0.229705	-0.105523	-0.387525	0.372098	0.44299	0.258475	0.0991946	0.545341	0.00489906	FALSE	FALSE	FALSE	TRUE	FALSE	TRUE
Q12841	Follistatin-related protein 1 OS=Homo sapiens GN=FSTL1 PE=1 SV=1 - [FSTL1_HUMAN]	-0.276365	-0.227228	-0.428392	-0.378492	-0.595183	-0.97957	0.550263	0.522662	0.384852	0.203774	0.416904	0.0154857	FALSE	FALSE	FALSE	FALSE	FALSE	FALSE
Q12860	Contactin-1 OS=Homo sapiens GN=CNTN1 PE=1 SV=1 - [CNTN1_HUMAN]	-0.133772	-0.0253846	-0.26256	-0.337565	0.0784717	-0.751473	0.504077	0.571458	0.301797	0.0696271	0.448875	0.000379919	FALSE	FALSE	FALSE	TRUE	FALSE	TRUE
Q12907	Vesicular integral-membrane protein VIP36 OS=Homo sapiens GN=LMAN2 PE=1 SV=1 - [LMAN2_HUMAN]	-0.0839596	-0.0886221	0.0488632	-0.103236	-0.191046	-0.058131	0.722694	0.576475	0.658749	0.367138	0.612268	0.188007	FALSE	FALSE	FALSE	FALSE	FALSE	FALSE
Q13228	Selenium-binding protein 1 OS=Homo sapiens GN=SELENBP1 PE=1 SV=2 - [SBP1_HUMAN]	0.709932	0.263546	0.211691	-0.20099	0.086546	0.429968	0.0948396	0.456029	0.488781	0.269889	0.619552	0.0366342	TRUE	FALSE	FALSE	FALSE	FALSE	TRUE
Q13231	Chitotriosidase-1 OS=Homo sapiens GN=CHIT1 PE=1 SV=1 - [CHIT1_HUMAN]	0.935361	0.231215	0.725217	1.02912	0.0749396	0.549134	0.0779763	0.513886	0.186397	0.0185376	0.508938	0.0305593	TRUE	FALSE	FALSE	TRUE	FALSE	TRUE
Q13332	Receptor-type tyrosine-protein phosphatase S OS=Homo sapiens GN=PTPRS PE=1 SV=3 - [PTPRS_HUMAN]	-0.226395	-0.36478	-0.0747	-0.618528	-0.328965	-0.0291403	0.420241	0.274368	0.591372	0.0151684	0.400775	0.189318	FALSE	FALSE	FALSE	TRUE	FALSE	FALSE
Q13421	Mesothelin OS=Homo sapiens GN=MSLN PE=1 SV=2 - [MSLN_HUMAN]	0.903972	0.869247	-0.226651	0.119102	0.614513	0.073094	0.194592	0.274368	0.541942	0.359806	0.416904	0.182165	FALSE	FALSE	FALSE	FALSE	FALSE	FALSE
Q13449	Limbic system-associated membrane protein OS=Homo sapiens GN=LSAMP PE=1 SV=2 - [LSAMP_HUMAN]	-0.371512	-0.0449166	-0.166739	-0.368537	-0.0478268	-0.837644	0.185735	0.576475	0.439632	0.0671273	0.595821	0.000287175	FALSE	FALSE	FALSE	TRUE	FALSE	TRUE
Q13508	Ecto-ADP-ribosyltransferase 3 OS=Homo sapiens GN=ART3 PE=1 SV=2 - [NAR3_HUMAN]	-0.0252768	-0.544677	-0.0311133	-0.449056	0.0573437	-0.213043	0.504077	0.274368	0.622962	0.119483	0.651661	0.114788	FALSE	FALSE	FALSE	FALSE	FALSE	FALSE
Q13519	Prepronociceptin OS=Homo sapiens GN=PNOC PE=1 SV=1 - [PNOC_HUMAN]	0.471872	0.115016	-0.216743	-1.3867	0.392415	-1.10986	0.315479	0.553505	0.492512	0.00499591	0.266283	0.00182668	FALSE	FALSE	FALSE	TRUE	FALSE	TRUE
Q13554	Calcium/calmodulin-dependent protein kinase type II subunit beta OS=Homo sapiens GN=CAMK2B PE=1 SV=3 - [KCC2B_HUMAN]	0.08423	0.31651	0.245547	0.0860116	-0.0839992	-0.402155	0.488005	0.271467	0.384852	0.251653	0.619115	0.0239768	FALSE	FALSE	FALSE	FALSE	FALSE	TRUE
Q13634	Cadherin-18 OS=Homo sapiens GN=CDH18 PE=2 SV=1 - [CAD18_HUMAN]	-0.302469	0.0535356	-0.236759	-0.72942	-0.204729	-2.15488	0.538505	0.593076	0.531783	0.092817	0.605634	0.0023753	FALSE	FALSE	FALSE	FALSE	FALSE	FALSE
Q13740	CD166 antigen OS=Homo sapiens GN=ALCAM PE=1 SV=2 - [CD166_HUMAN]	-0.0476053	0.0640479	0.0241618	-0.441736	0.159664	-0.443852	0.529371	0.511452	0.48404	0.0220285	0.448875	0.00456107	FALSE	FALSE	FALSE	TRUE	FALSE	TRUE
Q13790	Apolipoprotein F OS=Homo sapiens GN=APOF PE=1 SV=2 - [APOF_HUMAN]	0.13453	0.203411	-0.0285214	0.212108	-0.0761815	0.0858016	0.676266	0.544406	0.667352	0.301707	0.646899	0.177116	FALSE	FALSE	FALSE	FALSE	FALSE	FALSE
Q13813	Spectrin alpha chain, non-erythrocytic 1 OS=Homo sapiens GN=SPTAN1 PE=1 SV=3 - [SPTN1_HUMAN]	0.594604	0.0283667	0.0173822	0.00504644	0.589305	1.96807	0.341717	0.599346	0.674091	0.429316	0.416904	0.00299339	FALSE	FALSE	FALSE	FALSE	FALSE	FALSE
Q13822	Ectonucleotide pyrophosphatase/phosphodiesterase family member 2 OS=Homo sapiens GN=ENPP2 PE=1 SV=3 - [ENPP2_HUMAN]	-0.18677	0.143869	-0.212444	-0.161654	-0.314094	-0.848584	0.467247	0.44197	0.384852	0.241163	0.369265	0.000359593	FALSE	FALSE	FALSE	FALSE	FALSE	TRUE
Q14019	Coactosin-like protein OS=Homo sapiens GN=COTL1 PE=1 SV=3 - [COTL1_HUMAN]	-0.48395	-0.0743212	-0.685014	-0.556196	-0.916307	1.86875	0.404869	0.583465	0.281519	0.137064	0.296256	0.0034251	FALSE	FALSE	FALSE	FALSE	FALSE	FALSE
Q14112	Nidogen-2 OS=Homo sapiens GN=NID2 PE=1 SV=3 - [NID2_HUMAN]	1.5905	0.296255	0.983469	0.768476	0.795307	0.310533	0.0745234	0.498711	0.198915	0.0861255	0.364006	0.098573	FALSE	FALSE	FALSE	FALSE	FALSE	FALSE
Q14118	Dystroglycan OS=Homo sapiens GN=DAG1 PE=1 SV=2 - [DAG1_HUMAN]	0.107108	-0.0895886	-0.00876396	-0.314355	0.00338289	-0.44799	0.365616	0.520588	0.494189	0.0529443	0.58225	0.00262099	FALSE	FALSE	FALSE	TRUE	FALSE	TRUE
Q14508	WAP four-disulfide core domain protein 2 OS=Homo sapiens GN=WFDC2 PE=1 SV=2 - [WFDC2_HUMAN]	-0.171721	0.170434	-0.203592	-0.380241	-0.561377	-0.0300118	0.637917	0.548989	0.552394	0.203635	0.425653	0.197957	FALSE	FALSE	FALSE	FALSE	FALSE	FALSE
Q14515	SPARC-like protein 1 OS=Homo sapiens GN=SPARCL1 PE=1 SV=2 - [SPRL1_HUMAN]	-0.556809	-0.14084	-0.349328	-0.46284	-0.0412656	-0.897535	0.0444672	0.498711	0.211756	0.0281909	0.595821	0.000123911	TRUE	FALSE	FALSE	TRUE	FALSE	TRUE
Q14624	Inter-alpha-trypsin inhibitor heavy chain H4 OS=Homo sapiens GN=ITIH4 PE=1 SV=4 - [ITIH4_HUMAN]	0.0850772	-0.267402	-0.0730153	-0.0515538	-0.195556	0.872959	0.373422	0.371252	0.525389	0.324459	0.470141	0.000338739	FALSE	FALSE	FALSE	FALSE	FALSE	TRUE
Q14767	Latent-transforming growth factor beta-binding protein 2 OS=Homo sapiens GN=LTBP2 PE=1 SV=3 - [LTBP2_HUMAN]	0.190879	0.0219436	-0.0984749	0.581919	0.722088	-0.209137	0.62634	0.602917	0.622857	0.130849	0.400775	0.130882	FALSE	FALSE	FALSE	FALSE	FALSE	FALSE
Q14982	Opioid-binding protein/cell adhesion molecule OS=Homo sapiens GN=OPCML PE=1 SV=1 - [OPCM_HUMAN]	-0.384363	-0.0594547	-0.223887	-0.696559	-0.175932	-0.871744	0.187172	0.571065	0.367815	0.00741127	0.519191	0.000287175	FALSE	FALSE	FALSE	TRUE	FALSE	TRUE
Q15113	Procollagen C-endopeptidase enhancer 1 OS=Homo sapiens GN=PCOLCE PE=1 SV=2 - [PCOC1_HUMAN]	-0.00826006	0.031696	-0.0649518	-0.113519	-0.0600608	-0.320122	0.498706	0.526119	0.514511	0.219162	0.603466	0.006031	FALSE	FALSE	FALSE	FALSE	FALSE	TRUE
Q15166	Serum paraoxonase/lactonase 3 OS=Homo sapiens GN=PON3 PE=1 SV=3 - [PON3_HUMAN]	0.272648	-0.727983	0.0418696	0.118081	-0.046144	0.576677	0.235	0.033547	0.663738	0.297001	0.667893	0.0293757	FALSE	TRUE	FALSE	FALSE	FALSE	TRUE
Q15582	Transforming growth factor-beta-induced protein ig-h3 OS=Homo sapiens GN=TGFBI PE=1 SV=1 - [BGH3_HUMAN]	-0.0916951	-0.437746	-0.328781	-0.653958	-0.062119	0.0948787	0.525076	0.150783	0.211756	0.00499591	0.619115	0.131005	FALSE	FALSE	FALSE	TRUE	FALSE	FALSE
Q15782	Chitinase-3-like protein 2 OS=Homo sapiens GN=CHI3L2 PE=1 SV=1 - [CH3L2_HUMAN]	-0.871131	-0.293108	0.562439	-0.746336	-1.80694	0.229041	0.2038	0.502434	0.321349	0.0905711	0.173209	0.124179	FALSE	FALSE	FALSE	FALSE	FALSE	FALSE
Q15818	Neuronal pentraxin-1 OS=Homo sapiens GN=NPTX1 PE=2 SV=2 - [NPTX1_HUMAN]	-0.80345	-0.0415257	-0.46959	-0.926115	-0.362071	-1.24369	0.016618	0.583473	0.142511	0.00332886	0.352909	4.39247e-05	TRUE	FALSE	FALSE	TRUE	FALSE	TRUE
Q15904	V-type proton ATPase subunit S1 OS=Homo sapiens GN=ATP6AP1 PE=1 SV=2 - [VAS1_HUMAN]	-0.470637	-0.241041	-0.343993	-0.451436	-0.234252	-1.36812	0.0759717	0.359905	0.211756	0.0284423	0.433634	1.5933e-05	TRUE	FALSE	FALSE	TRUE	FALSE	TRUE
Q16270	Insulin-like growth factor-binding protein 7 OS=Homo sapiens GN=IGFBP7 PE=1 SV=1 - [IBP7_HUMAN]	-0.293981	0.107019	-0.256763	-0.253469	-0.251261	-1.09314	0.354743	0.478002	0.364776	0.167115	0.440714	0.000115599	FALSE	FALSE	FALSE	FALSE	FALSE	TRUE
Q16568	Cocaine- and amphetamine-regulated transcript protein OS=Homo sapiens GN=CARTPT PE=1 SV=1 - [CART_HUMAN]	-0.234181	-0.176974	-0.377633	-0.527398	0.261925	-0.706291	0.409425	0.513886	0.268094	0.0648696	0.495421	0.00523918	FALSE	FALSE	FALSE	TRUE	FALSE	TRUE
Q16610	Extracellular matrix protein 1 OS=Homo sapiens GN=ECM1 PE=1 SV=2 - [ECM1_HUMAN]	-0.0467352	-0.110519	-0.201348	-0.223264	0.142252	-0.461725	0.524459	0.498711	0.308536	0.100752	0.495421	0.00182668	FALSE	FALSE	FALSE	FALSE	FALSE	TRUE
Q16620	BDNF/NT-3 growth factors receptor OS=Homo sapiens GN=NTRK2 PE=1 SV=1 - [NTRK2_HUMAN]	1.29023	-0.181163	-0.08775	-0.18322	0.817338	-0.1452	0.109399	0.548923	0.62635	0.31649	0.361483	0.153946	FALSE	FALSE	FALSE	FALSE	FALSE	FALSE
Q16653	Myelin-oligodendrocyte glycoprotein OS=Homo sapiens GN=MOG PE=1 SV=2 - [MOG_HUMAN]	-1.37332	-1.45663	-1.02688	-0.769047	-0.682489	-1.32597	0.0223795	0.0426334	0.0861179	0.0459363	0.28965	0.00104357	TRUE	TRUE	TRUE	TRUE	FALSE	TRUE
Q16769	Glutaminyl-peptide cyclotransferase OS=Homo sapiens GN=QPCT PE=1 SV=1 - [QPCT_HUMAN]	-0.265545	-0.140857	-0.145303	-0.261624	0.121234	-1.01041	0.471943	0.545396	0.554242	0.203774	0.542476	0.000824839	FALSE	FALSE	FALSE	FALSE	FALSE	TRUE
Q24JP5	Transmembrane protein 132A OS=Homo sapiens GN=TMEM132A PE=2 SV=1 - [T132A_HUMAN]	-0.141778	-0.303682	-0.458802	-0.994785	-0.608839	-2.82709	0.665872	0.497696	0.367815	0.0591929	0.416904	0.00116457	FALSE	FALSE	FALSE	FALSE	FALSE	FALSE
Q53EL9	Seizure protein 6 homolog OS=Homo sapiens GN=SEZ6 PE=1 SV=2 - [SEZ6_HUMAN]	0.258721	0.324817	-0.155059	-0.0144117	0.0118429	-0.191435	0.227903	0.28847	0.470016	0.251653	0.683415	0.0766205	FALSE	FALSE	FALSE	FALSE	FALSE	TRUE
Q5FWE3	Proline-rich transmembrane protein 3 OS=Homo sapiens GN=PRRT3 PE=1 SV=3 - [PRRT3_HUMAN]	-0.057494	0.0311066	-0.278317	-0.935722	0.12794	-0.453332	0.73876	0.596977	0.488781	0.0664027	0.620162	0.0638653	FALSE	FALSE	FALSE	FALSE	FALSE	FALSE
Q5KU26	Collectin-12 OS=Homo sapiens GN=COLEC12 PE=1 SV=3 - [COL12_HUMAN]	-0.383372	-0.239696	-0.389165	-0.494425	-0.343627	-1.50532	0.471943	0.517839	0.409368	0.160796	0.519191	0.00561362	FALSE	FALSE	FALSE	FALSE	FALSE	FALSE
Q5SYB0	FERM and PDZ domain-containing protein 1 OS=Homo sapiens GN=FRMPD1 PE=1 SV=1 - [FRPD1_HUMAN]	-0.267791	-0.00414083	-0.122977	-0.176418	-0.0914078	-0.772974	0.349577	0.557205	0.577421	0.287754	0.62558	0.00398301	FALSE	FALSE	FALSE	FALSE	FALSE	TRUE
Q5VST9	Obscurin OS=Homo sapiens GN=OBSCN PE=1 SV=3 - [OBSCN_HUMAN]	-0.274841	-0.6119	-0.0525396	-0.384374	-0.224977	-0.173461	0.384726	0.353142	0.583257	0.221067	0.612268	0.152802	FALSE	FALSE	FALSE	FALSE	FALSE	FALSE
Q6EMK4	Vasorin OS=Homo sapiens GN=VASN PE=1 SV=1 - [VASN_HUMAN]	0.363056	0.146457	0.160165	0.452352	0.663217	0.257321	0.270169	0.513886	0.488781	0.0624175	0.173209	0.0600367	FALSE	FALSE	FALSE	TRUE	FALSE	TRUE
Q6MZW2	Follistatin-related protein 4 OS=Homo sapiens GN=FSTL4 PE=2 SV=3 - [FSTL4_HUMAN]	-0.169966	-0.250271	0.13361	-2.07659	-0.137063	-0.639756	0.637917	0.513886	0.59796	0.0141938	0.619115	0.0376573	FALSE	FALSE	FALSE	FALSE	FALSE	FALSE
Q6NW40	RGM domain family member B OS=Homo sapiens GN=RGMB PE=1 SV=3 - [RGMB_HUMAN]	-0.0160821	-0.427829	-0.52788	-0.325463	0.0282543	-0.148972	0.534271	0.306881	0.258475	0.194198	0.619552	0.142635	FALSE	FALSE	FALSE	FALSE	FALSE	FALSE
Q6UW01	Cerebellin-3 OS=Homo sapiens GN=CBLN3 PE=1 SV=1 - [CBLN3_HUMAN]	-0.01344	-0.223092	-0.216298	-0.5903	-0.79009	-0.76027	0.572734	0.46287	0.439632	0.0420804	0.173209	0.00370026	FALSE	FALSE	FALSE	TRUE	FALSE	TRUE
Q6UWP8	Suprabasin OS=Homo sapiens GN=SBSN PE=2 SV=2 - [SBSN_HUMAN]	-0.682692	-0.531589	-0.92566	-1.15064	-0.857967	-1.61651	0.255493	0.479142	0.303111	0.0770701	0.421202	0.00696767	FALSE	FALSE	FALSE	TRUE	FALSE	TRUE
Q6UX71	Plexin domain-containing protein 2 OS=Homo sapiens GN=PLXDC2 PE=1 SV=1 - [PXDC2_HUMAN]	-0.0350157	0.0386614	-0.451129	-0.485533	0.00189905	-0.119823	0.611145	0.589538	0.211756	0.0546589	0.606648	0.135336	FALSE	FALSE	FALSE	TRUE	FALSE	FALSE
Q6UX73	UPF0764 protein C16orf89 OS=Homo sapiens GN=C16orf89 PE=1 SV=2 - [CP089_HUMAN]	-0.396759	-0.468758	-0.766573	-0.669056	-0.323696	-1.02528	0.172282	0.159334	0.0226129	0.00853765	0.400775	9.10953e-05	FALSE	FALSE	TRUE	TRUE	FALSE	TRUE
Q6UXB8	Peptidase inhibitor 16 OS=Homo sapiens GN=PI16 PE=1 SV=1 - [PI16_HUMAN]	0.031526	0.143498	-0.430459	-0.305991	-0.15566	-0.758997	0.504077	0.511452	0.315769	0.203598	0.613909	0.00764454	FALSE	FALSE	FALSE	FALSE	FALSE	TRUE
Q6UXD5	Seizure 6-like protein 2 OS=Homo sapiens GN=SEZ6L2 PE=1 SV=2 - [SE6L2_HUMAN]	-0.880148	-0.245147	0.5267	0.622531	1.05216	1.60887	0.199995	0.513886	0.33991	0.117994	0.28965	0.00489751	FALSE	FALSE	FALSE	FALSE	FALSE	FALSE
Q6ZMI3	Gliomedin OS=Homo sapiens GN=GLDN PE=2 SV=1 - [GLDN_HUMAN]	-0.401205	0.0312328	-0.111687	0.375682	0.458677	-0.446697	0.484152	0.596373	0.604362	0.189611	0.405765	0.0542827	FALSE	FALSE	FALSE	FALSE	FALSE	TRUE
Q7Z3B1	Neuronal growth regulator 1 OS=Homo sapiens GN=NEGR1 PE=1 SV=3 - [NEGR1_HUMAN]	-0.126201	-0.18521	-0.170568	-0.2825	-0.038643	-0.42402	0.499353	0.396537	0.367815	0.0696271	0.619552	0.00370026	FALSE	FALSE	FALSE	TRUE	FALSE	TRUE
Q7Z7M0	Multiple epidermal growth factor-like domains protein 8 OS=Homo sapiens GN=MEGF8 PE=1 SV=2 - [MEGF8_HUMAN]	-0.166331	-0.212525	-0.480201	-0.927131	-0.0927773	-0.700619	0.541261	0.44299	0.145628	0.00386923	0.619115	0.00182668	FALSE	FALSE	FALSE	TRUE	FALSE	TRUE
Q86TY3	Uncharacterized protein C14orf37 OS=Homo sapiens GN=C14orf37 PE=1 SV=1 - [CN037_HUMAN]	-0.252739	-0.468482	-0.633852	-0.88641	-0.383817	-1.5641	0.504077	0.350659	0.220962	0.0284423	0.467523	0.000450648	FALSE	FALSE	FALSE	TRUE	FALSE	TRUE
Q86UD1	Out at first protein homolog OS=Homo sapiens GN=OAF PE=2 SV=1 - [OAF_HUMAN]	-0.66728	-0.496962	-0.699757	-0.78323	-0.407997	-0.376986	0.0444672	0.159235	0.0509401	0.00691391	0.28965	0.019788	TRUE	FALSE	TRUE	TRUE	FALSE	TRUE
Q86UX2	Inter-alpha-trypsin inhibitor heavy chain H5 OS=Homo sapiens GN=ITIH5 PE=2 SV=2 - [ITIH5_HUMAN]	0.357409	0.00901395	-0.14525	-0.0107596	-0.145647	0.0972039	0.484152	0.612908	0.597333	0.424944	0.619115	0.173063	FALSE	FALSE	FALSE	FALSE	FALSE	FALSE
Q86VB7	Scavenger receptor cysteine-rich type 1 protein M130 OS=Homo sapiens GN=CD163 PE=1 SV=2 - [C163A_HUMAN]	-0.341833	-0.345148	-0.599203	-0.45192	-0.210148	0.382871	0.166966	0.237209	0.0309235	0.0220285	0.440783	0.0090835	FALSE	FALSE	TRUE	TRUE	FALSE	TRUE
Q86Y38	Xylosyltransferase 1 OS=Homo sapiens GN=XYLT1 PE=1 SV=1 - [XYLT1_HUMAN]	0.216616	-0.179529	0.501811	-0.173025	0.189363	0.101968	0.418788	0.456029	0.127891	0.220043	0.369265	0.134275	FALSE	FALSE	FALSE	FALSE	FALSE	FALSE
Q86YZ3	Hornerin OS=Homo sapiens GN=HRNR PE=1 SV=2 - [HORN_HUMAN]	-0.88716	-0.398721	-3.00093	-1.34491	-1.80588	-3.7333	0.199228	0.44299	0.0309235	0.0328237	0.173209	0.000591579	FALSE	FALSE	FALSE	FALSE	FALSE	FALSE
Q8IUC1	Keratin-associated protein 11-1 OS=Homo sapiens GN=KRTAP11-1 PE=1 SV=1 - [KR111_HUMAN]	0.0253191	-0.127754	-0.203271	1.34847	0.217598	-0.686091	0.762717	0.560046	0.552394	0.0328237	0.592835	0.032983	FALSE	FALSE	FALSE	FALSE	FALSE	FALSE
Q8IWU5	Extracellular sulfatase Sulf-2 OS=Homo sapiens GN=SULF2 PE=1 SV=1 - [SULF2_HUMAN]	0.330397	0.209042	-0.651625	-0.967487	0.0849915	-1.08436	0.441884	0.502317	0.197737	0.017806	0.448875	0.00213652	FALSE	FALSE	FALSE	TRUE	FALSE	TRUE
Q8N126	Cell adhesion molecule 3 OS=Homo sapiens GN=CADM3 PE=1 SV=1 - [CADM3_HUMAN]	-0.456537	0.0414098	-0.245595	-0.304476	-0.208698	-0.840004	0.0784873	0.512593	0.308536	0.0824554	0.461225	0.000147531	TRUE	FALSE	FALSE	TRUE	FALSE	TRUE
Q8N2Q7	Neuroligin-1 OS=Homo sapiens GN=NLGN1 PE=1 SV=2 - [NLGN1_HUMAN]	0.621575	0.655734	1.3202	-0.468576	1.00513	0.854832	0.328163	0.315483	0.131253	0.167679	0.28965	0.0210441	FALSE	FALSE	FALSE	FALSE	FALSE	FALSE
Q8N3J6	Cell adhesion molecule 2 OS=Homo sapiens GN=CADM2 PE=2 SV=1 - [CADM2_HUMAN]	-0.286419	-0.159025	0.0574683	-0.786448	-0.192268	-0.414062	0.243821	0.448339	0.424048	0.00258252	0.467702	0.00676529	FALSE	FALSE	FALSE	TRUE	FALSE	TRUE
Q8NBJ4	Golgi membrane protein 1 OS=Homo sapiens GN=GOLM1 PE=1 SV=1 - [GOLM1_HUMAN]	-0.186934	-0.501292	-0.262623	-0.567282	-0.357464	-0.266899	0.404869	0.0907536	0.254769	0.00573592	0.2553	0.0248537	FALSE	TRUE	FALSE	TRUE	FALSE	TRUE
Q8NFZ8	Cell adhesion molecule 4 OS=Homo sapiens GN=CADM4 PE=1 SV=1 - [CADM4_HUMAN]	-0.0431931	-0.262916	-0.268202	-0.237399	-0.16645	-0.413887	0.538913	0.274368	0.228682	0.0930574	0.468228	0.00374988	FALSE	FALSE	FALSE	TRUE	FALSE	TRUE
Q8NI35	InaD-like protein OS=Homo sapiens GN=INADL PE=1 SV=3 - [INADL_HUMAN]	0.769836	0.291395	0.390458	0.943391	0.289155	0.417024	0.0962899	0.44299	0.326427	0.01654	0.456464	0.0439401	TRUE	FALSE	FALSE	TRUE	FALSE	TRUE
Q8TAG5	V-set and transmembrane domain-containing protein 2A OS=Homo sapiens GN=VSTM2A PE=2 SV=3 - [VTM2A_HUMAN]	-0.372755	0.0707783	-0.116027	-0.704394	-4.2939e-05	-1.13531	0.471943	0.571458	0.606057	0.0745016	0.595821	0.00297989	FALSE	FALSE	FALSE	TRUE	FALSE	TRUE
Q8TCZ2	CD99 antigen-like protein 2 OS=Homo sapiens GN=CD99L2 PE=1 SV=1 - [C99L2_HUMAN]	-0.0734618	0.535225	0.350833	-0.0582677	0.630049	-0.474416	0.728941	0.381949	0.439141	0.399209	0.416904	0.0601784	FALSE	FALSE	FALSE	FALSE	FALSE	FALSE
Q8TEU8	WAP, Kazal, immunoglobulin, Kunitz and NTR domain-containing protein 2 OS=Homo sapiens GN=WFIKKN2 PE=1 SV=1 - [WFKN2_HUMAN]	0.177749	0.164882	-0.2275	-0.0440027	-0.223123	0.0107492	0.504077	0.511452	0.487906	0.334576	0.545341	0.205326	FALSE	FALSE	FALSE	FALSE	FALSE	FALSE
Q8WUJ3	Cell migration-inducing and hyaluronan-binding protein OS=Homo sapiens GN=CEMIP PE=1 SV=2 - [CEMIP_HUMAN]	0.791953	-1.13601	-1.40634	-1.3494	-1.32439	-1.23168	0.238457	0.209449	0.121477	0.0328237	0.2553	0.00893445	FALSE	FALSE	FALSE	FALSE	FALSE	FALSE
Q8WVQ1	Soluble calcium-activated nucleotidase 1 OS=Homo sapiens GN=CANT1 PE=1 SV=1 - [CANT1_HUMAN]	-0.697639	-0.391459	0.0019285	-0.810062	-0.358058	-0.126886	0.241765	0.44299	0.627534	0.064193	0.519191	0.163818	FALSE	FALSE	FALSE	TRUE	FALSE	FALSE
Q8WXD2	Secretogranin-3 OS=Homo sapiens GN=SCG3 PE=1 SV=3 - [SCG3_HUMAN]	-0.679216	-0.0824538	-0.24571	-0.501451	-0.154793	-1.19037	0.0423929	0.553505	0.367815	0.0382103	0.535439	6.08636e-05	TRUE	FALSE	FALSE	TRUE	FALSE	TRUE
Q8WZA1	Protein O-linked-mannose beta-1,2-N-acetylglucosaminyltransferase 1 OS=Homo sapiens GN=POMGNT1 PE=1 SV=2 - [PMGT1_HUMAN]	0.445044	0.710662	0.542996	-0.0477571	0.530574	-0.153035	0.418788	0.294255	0.326427	0.405786	0.43839	0.151415	FALSE	FALSE	FALSE	FALSE	FALSE	FALSE
Q92485	Acid sphingomyelinase-like phosphodiesterase 3b OS=Homo sapiens GN=SMPDL3B PE=2 SV=2 - [ASM3B_HUMAN]	0.540872	-0.163852	-0.374057	-0.268207	0.534719	-0.46979	0.372275	0.552856	0.424503	0.269889	0.43839	0.0608971	FALSE	FALSE	FALSE	FALSE	FALSE	FALSE
Q92520	Protein FAM3C OS=Homo sapiens GN=FAM3C PE=1 SV=1 - [FAM3C_HUMAN]	-0.291912	-0.0767113	-0.329126	-0.580254	-0.0400307	-1.01536	0.223129	0.548923	0.197737	0.00691391	0.595821	3.61383e-05	FALSE	FALSE	FALSE	TRUE	FALSE	TRUE
Q92563	Testican-2 OS=Homo sapiens GN=SPOCK2 PE=1 SV=1 - [TICN2_HUMAN]	-0.181915	-0.0677675	-0.0960722	-0.303524	0.0959103	0.0259456	0.632555	0.585687	0.625059	0.247448	0.639618	0.199644	FALSE	FALSE	FALSE	FALSE	FALSE	FALSE
Q92743	Serine protease HTRA1 OS=Homo sapiens GN=HTRA1 PE=1 SV=1 - [HTRA1_HUMAN]	-0.141846	-0.338176	-0.257443	-0.901534	-0.0330503	-0.272691	0.515521	0.438694	0.492512	0.0300773	0.595821	0.104963	FALSE	FALSE	FALSE	TRUE	FALSE	FALSE
Q92752	Tenascin-R OS=Homo sapiens GN=TNR PE=1 SV=3 - [TENR_HUMAN]	-0.28038	0.19323	-0.33071	-0.485002	0.393059	-0.515299	0.549212	0.545396	0.444213	0.163876	0.495421	0.0542827	FALSE	FALSE	FALSE	FALSE	FALSE	FALSE
Q92765	Secreted frizzled-related protein 3 OS=Homo sapiens GN=FRZB PE=1 SV=2 - [SFRP3_HUMAN]	-0.673402	-0.342685	-0.484447	-0.309175	-0.290042	-0.923875	0.0444672	0.296359	0.141558	0.119839	0.425653	0.000344979	TRUE	FALSE	FALSE	FALSE	FALSE	TRUE
Q92820	Gamma-glutamyl hydrolase OS=Homo sapiens GN=GGH PE=1 SV=2 - [GGH_HUMAN]	-0.448166	-0.201404	-0.41684	-0.0648996	-0.185897	-0.720405	0.337042	0.515356	0.321349	0.335407	0.585316	0.00921695	FALSE	FALSE	FALSE	FALSE	FALSE	TRUE
Q92823	Neuronal cell adhesion molecule OS=Homo sapiens GN=NRCAM PE=1 SV=3 - [NRCAM_HUMAN]	-0.32419	0.0426902	-0.156369	-0.672101	-0.117973	-0.657103	0.194592	0.548657	0.43498	0.00499591	0.555609	0.000647403	FALSE	FALSE	FALSE	TRUE	FALSE	TRUE
Q92859	Neogenin OS=Homo sapiens GN=NEO1 PE=1 SV=2 - [NEO1_HUMAN]	-0.158592	-0.149351	-0.18297	-0.377511	-0.224336	-0.605491	0.544233	0.513886	0.441144	0.0774529	0.448875	0.00363392	FALSE	FALSE	FALSE	TRUE	FALSE	TRUE
Q92876	Kallikrein-6 OS=Homo sapiens GN=KLK6 PE=1 SV=1 - [KLK6_HUMAN]	-0.381179	-0.192493	-0.249821	-0.353239	0.211439	-1.05396	0.188646	0.443222	0.33991	0.0774529	0.287139	7.99981e-05	FALSE	FALSE	FALSE	TRUE	FALSE	TRUE
Q92954	Proteoglycan 4 OS=Homo sapiens GN=PRG4 PE=1 SV=2 - [PRG4_HUMAN]	0.439366	-0.0463521	-0.67526	0.287814	0.268689	0.741384	0.12073	0.593076	0.152227	0.219162	0.448875	0.00885836	FALSE	FALSE	FALSE	FALSE	FALSE	TRUE
Q93091	Ribonuclease K6 OS=Homo sapiens GN=RNASE6 PE=1 SV=2 - [RNAS6_HUMAN]	0.316889	0.300991	0.181819	0.00988191	0.221824	0.301607	0.418788	0.432884	0.526393	0.415174	0.535439	0.0701035	FALSE	FALSE	FALSE	FALSE	FALSE	TRUE
Q969P0	Immunoglobulin superfamily member 8 OS=Homo sapiens GN=IGSF8 PE=1 SV=1 - [IGSF8_HUMAN]	-0.223096	-0.440635	-0.413021	-0.6661	-0.0725595	-0.653807	0.416169	0.206238	0.185053	0.00853765	0.619115	0.00166271	FALSE	FALSE	FALSE	TRUE	FALSE	TRUE
Q96FE5	Leucine-rich repeat and immunoglobulin-like domain-containing nogo receptor-interacting protein 1 OS=Homo sapiens GN=LINGO1 PE=1 SV=2 - [LIGO1_HUMAN]	-0.132908	-0.0492309	0.349507	-0.920664	-0.368881	-0.491863	0.676552	0.594028	0.439632	0.0681887	0.505987	0.0574848	FALSE	FALSE	FALSE	FALSE	FALSE	FALSE
Q96FE7	Phosphoinositide-3-kinase-interacting protein 1 OS=Homo sapiens GN=PIK3IP1 PE=1 SV=2 - [P3IP1_HUMAN]	0.198615	0.103471	0.118061	-0.102094	0.397943	-0.398117	0.365616	0.553505	0.525389	0.345095	0.309575	0.0376356	FALSE	FALSE	FALSE	FALSE	FALSE	TRUE
Q96GW7	Brevican core protein OS=Homo sapiens GN=BCAN PE=1 SV=2 - [PGCB_HUMAN]	-0.612547	-0.18456	-0.476515	-0.883464	-0.198736	-1.23388	0.0724454	0.496604	0.185053	0.00499591	0.521964	7.26212e-05	TRUE	FALSE	FALSE	TRUE	FALSE	TRUE
Q96IY4	Carboxypeptidase B2 OS=Homo sapiens GN=CPB2 PE=1 SV=2 - [CBPB2_HUMAN]	-0.0769467	-0.64907	-0.597778	-0.361373	-0.422803	0.078692	0.724618	0.315483	0.308536	0.213803	0.489493	0.17968	FALSE	FALSE	FALSE	FALSE	FALSE	FALSE
Q96KG7	Multiple epidermal growth factor-like domains protein 10 OS=Homo sapiens GN=MEGF10 PE=1 SV=1 - [MEG10_HUMAN]	-0.304432	0.25305	-0.178412	-0.104272	0.289015	-0.854323	0.472528	0.431503	0.547245	0.358446	0.448875	0.00484477	FALSE	FALSE	FALSE	FALSE	FALSE	TRUE
Q96KN2	Beta-Ala-His dipeptidase OS=Homo sapiens GN=CNDP1 PE=1 SV=4 - [CNDP1_HUMAN]	-0.35868	-0.265258	-0.400347	-0.486781	0.0265005	-1.10945	0.241765	0.385057	0.211756	0.0384394	0.595821	8.06796e-05	FALSE	FALSE	FALSE	TRUE	FALSE	TRUE
Q96PD5	N-acetylmuramoyl-L-alanine amidase OS=Homo sapiens GN=PGLYRP2 PE=1 SV=1 - [PGRP2_HUMAN]	0.186889	-0.387986	-0.0582823	-0.0414046	-0.0510991	-0.0796567	0.404869	0.155838	0.543712	0.251653	0.619552	0.135336	FALSE	FALSE	FALSE	FALSE	FALSE	FALSE
Q96PX8	SLIT and NTRK-like protein 1 OS=Homo sapiens GN=SLITRK1 PE=1 SV=2 - [SLIK1_HUMAN]	-0.597891	0.0515464	-1.01426	-1.33172	-0.583943	-2.0692	0.339775	0.593076	0.192422	0.0335593	0.416904	0.0026459	FALSE	FALSE	FALSE	FALSE	FALSE	FALSE
Q96S96	Phosphatidylethanolamine-binding protein 4 OS=Homo sapiens GN=PEBP4 PE=1 SV=3 - [PEBP4_HUMAN]	-0.124063	-0.234887	-0.211795	-0.373166	0.26958	-0.681924	0.62634	0.447055	0.44084	0.106019	0.266283	0.00397092	FALSE	FALSE	FALSE	FALSE	FALSE	TRUE
Q99435	Protein kinase C-binding protein NELL2 OS=Homo sapiens GN=NELL2 PE=1 SV=1 - [NELL2_HUMAN]	-0.631783	0.0293682	-0.197894	-0.823034	-0.16698	-1.25042	0.0480712	0.593076	0.427529	0.00499591	0.532997	4.39247e-05	TRUE	FALSE	FALSE	TRUE	FALSE	TRUE
Q99497	Protein DJ-1 OS=Homo sapiens GN=PARK7 PE=1 SV=2 - [PARK7_HUMAN]	-0.381425	-0.357474	-0.548454	-0.249881	-0.755854	0.137013	0.538913	0.511452	0.0795104	0.334383	0.394641	0.176836	FALSE	FALSE	TRUE	FALSE	FALSE	FALSE
Q99574	Neuroserpin OS=Homo sapiens GN=SERPINI1 PE=1 SV=1 - [NEUS_HUMAN]	-0.808311	-0.0772949	-0.319301	-0.895094	-0.413326	-1.4742	0.0175895	0.553505	0.296926	0.0041748	0.266283	1.79774e-05	TRUE	FALSE	FALSE	TRUE	FALSE	TRUE
Q99674	Cell growth regulator with EF hand domain protein 1 OS=Homo sapiens GN=CGREF1 PE=2 SV=2 - [CGRE1_HUMAN]	-0.0769756	0.132197	-0.00120165	-0.0326756	-0.144095	-0.762307	0.538913	0.482701	0.528538	0.246765	0.528395	0.000272813	FALSE	FALSE	FALSE	FALSE	FALSE	TRUE
Q99969	Retinoic acid receptor responder protein 2 OS=Homo sapiens GN=RARRES2 PE=1 SV=1 - [RARR2_HUMAN]	-0.111094	-0.26182	-0.293431	-0.242446	0.172408	-0.494287	0.635888	0.421459	0.346338	0.193286	0.425737	0.0128878	FALSE	FALSE	FALSE	FALSE	FALSE	TRUE
Q99983	Osteomodulin OS=Homo sapiens GN=OMD PE=1 SV=1 - [OMD_HUMAN]	-0.799169	-0.650289	-0.577498	-0.675083	-0.459866	-0.0677474	0.234881	0.315483	0.315422	0.104298	0.468829	0.184292	FALSE	FALSE	FALSE	FALSE	FALSE	FALSE
Q9BQ16	Testican-3 OS=Homo sapiens GN=SPOCK3 PE=1 SV=2 - [TICN3_HUMAN]	0.0655677	-0.129691	-0.846033	-0.540292	-0.269244	-0.712311	0.733614	0.559901	0.230257	0.142975	0.555343	0.0305593	FALSE	FALSE	FALSE	FALSE	FALSE	FALSE
Q9BRK5	45 kDa calcium-binding protein OS=Homo sapiens GN=SDF4 PE=1 SV=1 - [CAB45_HUMAN]	-0.14986	0.0765767	-0.266448	-0.294942	-0.277183	-0.690302	0.65685	0.583032	0.494538	0.251073	0.545341	0.0326114	FALSE	FALSE	FALSE	FALSE	FALSE	FALSE
Q9BTY2	Plasma alpha-L-fucosidase OS=Homo sapiens GN=FUCA2 PE=1 SV=2 - [FUCO2_HUMAN]	-0.560438	0.22145	-0.563131	-0.488082	-0.318428	-0.00169685	0.24616	0.520815	0.296926	0.140249	0.523056	0.209976	FALSE	FALSE	FALSE	FALSE	FALSE	FALSE
Q9BU40	Chordin-like protein 1 OS=Homo sapiens GN=CHRDL1 PE=1 SV=1 - [CRDL1_HUMAN]	-0.160205	-0.0397361	-0.156568	-0.726788	-0.181061	-0.455265	0.643382	0.594788	0.585839	0.092944	0.613909	0.0637252	FALSE	FALSE	FALSE	FALSE	FALSE	FALSE
Q9BUJ0	Alpha/beta hydrolase domain-containing protein 14A OS=Homo sapiens GN=ABHD14A PE=2 SV=2 - [ABHEA_HUMAN]	0.16826	-0.214578	-0.175798	-0.328524	-0.109265	-0.321001	0.457975	0.381949	0.384852	0.0671273	0.537266	0.0189239	FALSE	FALSE	FALSE	TRUE	FALSE	TRUE
Q9BXJ0	Complement C1q tumor necrosis factor-related protein 5 OS=Homo sapiens GN=C1QTNF5 PE=1 SV=1 - [C1QT5_HUMAN]	-0.194672	-0.3378	-0.364816	-0.465604	0.0076801	-0.0566252	0.488005	0.315483	0.264089	0.0585163	0.535439	0.173164	FALSE	FALSE	FALSE	TRUE	FALSE	FALSE
Q9BXJ4	Complement C1q tumor necrosis factor-related protein 3 OS=Homo sapiens GN=C1QTNF3 PE=1 SV=1 - [C1QT3_HUMAN]	-0.114388	0.437835	-0.0785697	-0.164084	0.0314214	0.483079	0.698054	0.421459	0.634905	0.332209	0.676567	0.0590439	FALSE	FALSE	FALSE	FALSE	FALSE	FALSE
Q9BY67	Cell adhesion molecule 1 OS=Homo sapiens GN=CADM1 PE=1 SV=2 - [CADM1_HUMAN]	-0.413116	-0.0402618	-0.366256	-0.486101	-0.0303902	-0.937518	0.143504	0.583032	0.213354	0.0284423	0.595821	0.000137947	FALSE	FALSE	FALSE	TRUE	FALSE	TRUE
Q9BYH1	Seizure 6-like protein OS=Homo sapiens GN=SEZ6L PE=1 SV=1 - [SE6L1_HUMAN]	-0.433525	-0.30565	-0.248377	-0.721536	0.060705	-0.531889	0.276746	0.421459	0.43498	0.0232531	0.576101	0.0164693	FALSE	FALSE	FALSE	TRUE	FALSE	TRUE
Q9BZR6	Reticulon-4 receptor OS=Homo sapiens GN=RTN4R PE=1 SV=1 - [RTN4R_HUMAN]	0.168179	0.0552133	-0.185842	-0.849581	-0.125736	-0.241653	0.456581	0.512593	0.487906	0.00796097	0.612268	0.0774284	FALSE	FALSE	FALSE	TRUE	FALSE	TRUE
Q9C0A0	Contactin-associated protein-like 4 OS=Homo sapiens GN=CNTNAP4 PE=1 SV=3 - [CNTP4_HUMAN]	0.131687	0.00678075	-0.0698206	-0.312392	0.0430659	-0.896729	0.463924	0.541953	0.606057	0.134875	0.553795	0.00062475	FALSE	FALSE	FALSE	FALSE	FALSE	TRUE
Q9H0R4	Haloacid dehalogenase-like hydrolase domain-containing protein 2 OS=Homo sapiens GN=HDHD2 PE=1 SV=1 - [HDHD2_HUMAN]	0.471022	0.533872	-0.174193	-0.715707	-0.192389	2.04001	0.408378	0.381949	0.575736	0.0949712	0.612268	0.00274391	FALSE	FALSE	FALSE	FALSE	FALSE	FALSE
Q9H1Z8	Augurin OS=Homo sapiens GN=C2orf40 PE=1 SV=1 - [AUGN_HUMAN]	-0.921562	-0.0486503	-0.118839	-0.605152	-0.526291	-2.52683	0.14578	0.599511	0.651596	0.232266	0.545341	0.00207545	FALSE	FALSE	FALSE	FALSE	FALSE	TRUE
Q9H3G5	Probable serine carboxypeptidase CPVL OS=Homo sapiens GN=CPVL PE=1 SV=2 - [CPVL_HUMAN]	-0.159184	0.094983	-0.369845	-0.127055	-0.27557	-0.255264	0.51887	0.54904	0.291217	0.311627	0.467702	0.0694389	FALSE	FALSE	FALSE	FALSE	FALSE	TRUE
Q9H4F8	SPARC-related modular calcium-binding protein 1 OS=Homo sapiens GN=SMOC1 PE=1 SV=1 - [SMOC1_HUMAN]	-0.170995	0.110541	-0.274745	-0.769896	0.168594	-1.62252	0.637917	0.571065	0.491853	0.0861255	0.619115	0.00481006	FALSE	FALSE	FALSE	FALSE	FALSE	FALSE
Q9H8L6	Multimerin-2 OS=Homo sapiens GN=MMRN2 PE=1 SV=2 - [MMRN2_HUMAN]	0.177859	0.259927	-0.0513916	-0.199563	-0.11524	-0.335278	0.635888	0.513886	0.658749	0.311627	0.631561	0.0914199	FALSE	FALSE	FALSE	FALSE	FALSE	FALSE
Q9HAR2	Latrophilin-3 OS=Homo sapiens GN=LPHN3 PE=1 SV=2 - [LPHN3_HUMAN]	0.408235	-0.219115	-0.724231	-1.44374	-0.595551	-2.03518	0.336242	0.508184	0.155932	0.00499591	0.296256	0.000524289	FALSE	FALSE	FALSE	TRUE	FALSE	FALSE
Q9HAT2	Sialate O-acetylesterase OS=Homo sapiens GN=SIAE PE=1 SV=1 - [SIAE_HUMAN]	-0.49296	0.484627	-0.389448	-0.373434	-0.0723221	-1.04173	0.349232	0.39298	0.396394	0.202714	0.650765	0.00586636	FALSE	FALSE	FALSE	FALSE	FALSE	TRUE
Q9HC56	Protocadherin-9 OS=Homo sapiens GN=PCDH9 PE=1 SV=2 - [PCDH9_HUMAN]	0.304363	0.296579	0.0947964	-0.415271	-0.177278	-0.00916636	0.538317	0.498711	0.625059	0.191239	0.613909	0.206988	FALSE	FALSE	FALSE	FALSE	FALSE	FALSE
Q9HC57	WAP four-disulfide core domain protein 1 OS=Homo sapiens GN=WFDC1 PE=2 SV=2 - [WFDC1_HUMAN]	-0.210907	-0.126448	-0.342777	-0.558027	-0.351548	-1.25785	0.612714	0.560236	0.439632	0.137064	0.519191	0.00851296	FALSE	FALSE	FALSE	FALSE	FALSE	FALSE
Q9HCB6	Spondin-1 OS=Homo sapiens GN=SPON1 PE=1 SV=2 - [SPON1_HUMAN]	-0.159769	-0.503631	-0.410573	-0.567971	-0.41502	-0.456576	0.643382	0.397639	0.394983	0.134875	0.495056	0.0635762	FALSE	FALSE	FALSE	FALSE	FALSE	FALSE
Q9NPD7	Neuritin OS=Homo sapiens GN=NRN1 PE=1 SV=1 - [NRN1_HUMAN]	-0.180272	-0.251209	-0.261793	-0.424884	-0.338858	-0.856653	0.633116	0.513886	0.499717	0.187375	0.521964	0.0209916	FALSE	FALSE	FALSE	FALSE	FALSE	FALSE
Q9NQ79	Cartilage acidic protein 1 OS=Homo sapiens GN=CRTAC1 PE=1 SV=2 - [CRAC1_HUMAN]	-0.622721	-0.466696	-0.580238	-1.00415	-0.404253	-0.969123	0.0200659	0.133488	0.0320185	0.000326956	0.2553	4.79589e-05	TRUE	FALSE	TRUE	TRUE	FALSE	TRUE
Q9NQX5	Neural proliferation differentiation and control protein 1 OS=Homo sapiens GN=NPDC1 PE=1 SV=2 - [NPDC1_HUMAN]	-0.441035	-0.133654	-0.4973	-0.546634	-0.487407	-0.516533	0.257919	0.545396	0.225091	0.0591929	0.3456	0.0179101	FALSE	FALSE	FALSE	TRUE	FALSE	TRUE
Q9NR34	Mannosyl-oligosaccharide 1,2-alpha-mannosidase IC OS=Homo sapiens GN=MAN1C1 PE=2 SV=1 - [MA1C1_HUMAN]	-0.422505	-0.375122	-1.17933	-2.19931	-1.13983	-0.72814	0.441884	0.448339	0.156196	0.0124945	0.275351	0.0294191	FALSE	FALSE	FALSE	FALSE	FALSE	FALSE
Q9NRN5	Olfactomedin-like protein 3 OS=Homo sapiens GN=OLFML3 PE=2 SV=1 - [OLFL3_HUMAN]	-0.437532	0.24083	-0.189189	-0.448543	-0.649916	-1.0128	0.156989	0.417091	0.439141	0.0529443	0.162897	0.000144013	FALSE	FALSE	FALSE	TRUE	FALSE	TRUE
Q9NT99	Leucine-rich repeat-containing protein 4B OS=Homo sapiens GN=LRRC4B PE=2 SV=3 - [LRC4B_HUMAN]	0.198327	0.154614	-0.199195	-0.18671	0.251071	-0.622422	0.237755	0.382993	0.367815	0.1866	0.416904	0.00104357	FALSE	FALSE	FALSE	FALSE	FALSE	TRUE
Q9NX62	Inositol monophosphatase 3 OS=Homo sapiens GN=IMPAD1 PE=1 SV=1 - [IMPA3_HUMAN]	-0.881406	-0.516412	0.273089	-0.599977	0.0889325	-0.759731	0.173224	0.397823	0.480085	0.128427	0.535439	0.0242337	FALSE	FALSE	FALSE	FALSE	FALSE	TRUE
Q9NYQ8	Protocadherin Fat 2 OS=Homo sapiens GN=FAT2 PE=1 SV=2 - [FAT2_HUMAN]	0.19785	-0.0170883	0.0514396	-0.447531	-0.0164076	-0.363533	0.24616	0.599511	0.396649	0.0774529	0.595821	0.0398902	FALSE	FALSE	FALSE	TRUE	FALSE	TRUE
Q9NZP8	Complement C1r subcomponent-like protein OS=Homo sapiens GN=C1RL PE=1 SV=2 - [C1RL_HUMAN]	-0.0344245	0.0357078	-0.163676	-0.251721	-0.0521891	-0.107776	0.516474	0.512593	0.313586	0.0529443	0.595821	0.0847908	FALSE	FALSE	FALSE	TRUE	FALSE	TRUE
Q9P0K1	Disintegrin and metalloproteinase domain-containing protein 22 OS=Homo sapiens GN=ADAM22 PE=1 SV=1 - [ADA22_HUMAN]	-0.448074	-0.0689185	-0.263111	-0.894826	-0.152261	-0.840969	0.29207	0.576475	0.436129	0.0129364	0.612268	0.00328491	FALSE	FALSE	FALSE	TRUE	FALSE	TRUE
Q9P0K9	DOMON domain-containing protein FRRS1L OS=Homo sapiens GN=FRRS1L PE=2 SV=2 - [FRS1L_HUMAN]	-0.602938	-0.394169	-0.509212	-0.577319	-0.715055	-0.233711	0.337766	0.44299	0.349377	0.132462	0.400775	0.122475	FALSE	FALSE	FALSE	FALSE	FALSE	FALSE
Q9P121	Neurotrimin OS=Homo sapiens GN=NTM PE=1 SV=1 - [NTRI_HUMAN]	-0.506293	-0.0360135	-0.229667	-0.401148	0.114552	-0.816765	0.0270794	0.576475	0.272401	0.0203389	0.434456	5.81295e-05	TRUE	FALSE	FALSE	TRUE	FALSE	TRUE
Q9P202	Whirlin OS=Homo sapiens GN=DFNB31 PE=1 SV=3 - [WHRN_HUMAN]	-0.0487787	-0.191308	-0.0426084	-0.0801765	-0.0648039	-0.255541	0.597646	0.513886	0.637467	0.367138	0.644318	0.0894499	FALSE	FALSE	FALSE	FALSE	FALSE	TRUE
Q9P2S2	Neurexin-2 OS=Homo sapiens GN=NRXN2 PE=2 SV=1 - [NRX2A_HUMAN]	-0.215312	-0.158455	-0.213863	-0.637374	-0.106356	-0.785196	0.418356	0.494007	0.372559	0.00918751	0.600515	0.000459693	FALSE	FALSE	FALSE	TRUE	FALSE	TRUE
Q9UBE0	SUMO-activating enzyme subunit 1 OS=Homo sapiens GN=SAE1 PE=1 SV=1 - [SAE1_HUMAN]	0.0946663	-0.0495845	0.026835	0.239775	0.441205	0.255835	0.71142	0.594028	0.667352	0.289488	0.478178	0.115559	FALSE	FALSE	FALSE	FALSE	FALSE	FALSE
Q9UBP4	Dickkopf-related protein 3 OS=Homo sapiens GN=DKK3 PE=1 SV=2 - [DKK3_HUMAN]	-0.253269	-0.0340184	-0.14176	-0.377962	0.0404772	-0.939588	0.339496	0.573895	0.472586	0.0546589	0.505291	8.87327e-05	FALSE	FALSE	FALSE	TRUE	FALSE	TRUE
Q9UBQ6	Exostosin-like 2 OS=Homo sapiens GN=EXTL2 PE=1 SV=1 - [EXTL2_HUMAN]	-0.00960328	0.0998033	-0.0455896	-0.527659	-0.0256412	-0.800047	0.498706	0.511452	0.500324	0.0281909	0.595821	0.000630418	FALSE	FALSE	FALSE	TRUE	FALSE	TRUE
Q9UBX1	Cathepsin F OS=Homo sapiens GN=CTSF PE=1 SV=1 - [CATF_HUMAN]	0.240921	0.166425	0.201644	0.0862841	0.446533	-0.0986551	0.516474	0.553505	0.563956	0.390805	0.495421	0.179155	FALSE	FALSE	FALSE	FALSE	FALSE	FALSE
Q9UBX5	Fibulin-5 OS=Homo sapiens GN=FBLN5 PE=1 SV=1 - [FBLN5_HUMAN]	-0.0880032	-0.435671	-0.106617	-0.408501	-0.224446	-0.80281	0.534271	0.243319	0.552225	0.0685466	0.48131	0.00121412	FALSE	FALSE	FALSE	TRUE	FALSE	TRUE
Q9UGM5	Fetuin-B OS=Homo sapiens GN=FETUB PE=1 SV=2 - [FETUB_HUMAN]	-0.898685	-0.885215	-0.958981	-0.947919	-0.946554	-0.888469	0.344251	0.355266	0.301797	0.116146	0.416904	0.0448987	FALSE	FALSE	FALSE	FALSE	FALSE	TRUE
Q9UHG2	ProSAAS OS=Homo sapiens GN=PCSK1N PE=1 SV=1 - [PCSK1_HUMAN]	-0.242703	-0.193523	-0.270052	-0.549252	-0.264929	-0.928101	0.320191	0.412322	0.261071	0.00898357	0.400775	5.91702e-05	FALSE	FALSE	FALSE	TRUE	FALSE	TRUE
Q9UHI8	A disintegrin and metalloproteinase with thrombospondin motifs 1 OS=Homo sapiens GN=ADAMTS1 PE=1 SV=4 - [ATS1_HUMAN]	-0.0723214	0.32151	-0.428704	0.130315	-0.42741	0.113904	0.537899	0.447055	0.33991	0.297001	0.440783	0.160369	FALSE	FALSE	FALSE	FALSE	FALSE	FALSE
Q9UHL4	Dipeptidyl peptidase 2 OS=Homo sapiens GN=DPP7 PE=1 SV=3 - [DPP2_HUMAN]	0.00720247	0.059381	-0.241479	-0.367088	-0.225503	-0.68138	0.571719	0.537965	0.372559	0.0913003	0.495056	0.00338197	FALSE	FALSE	FALSE	TRUE	FALSE	TRUE
Q9UJC3	Protein Hook homolog 1 OS=Homo sapiens GN=HOOK1 PE=1 SV=2 - [HOOK1_HUMAN]	-0.379518	0.439115	0.71676	0.302024	0.63077	-0.236838	0.472512	0.421459	0.266934	0.247448	0.416904	0.121428	FALSE	FALSE	FALSE	FALSE	FALSE	FALSE
Q9UJJ9	N-acetylglucosamine-1-phosphotransferase subunit gamma OS=Homo sapiens GN=GNPTG PE=1 SV=1 - [GNPTG_HUMAN]	-0.66144	-0.564422	-0.420755	-0.238571	-0.560706	-0.337049	0.0842399	0.206573	0.256693	0.202714	0.275351	0.0450058	TRUE	FALSE	FALSE	FALSE	FALSE	TRUE
Q9ULB1	Neurexin-1 OS=Homo sapiens GN=NRXN1 PE=2 SV=1 - [NRX1A_HUMAN]	-0.0766597	-0.189451	-0.495108	-0.71128	-0.225666	-0.55477	0.581319	0.487735	0.167526	0.0124342	0.495421	0.00684199	FALSE	FALSE	FALSE	TRUE	FALSE	TRUE
Q9ULF5	Zinc transporter ZIP10 OS=Homo sapiens GN=SLC39A10 PE=1 SV=2 - [S39AA_HUMAN]	-0.175747	0.185602	0.241067	0.551894	0.0189006	-0.521262	0.635888	0.545396	0.529181	0.138672	0.687008	0.0534871	FALSE	FALSE	FALSE	FALSE	FALSE	FALSE
Q9UM22	Mammalian ependymin-related protein 1 OS=Homo sapiens GN=EPDR1 PE=1 SV=2 - [EPDR1_HUMAN]	-0.191146	-0.0817252	-0.426121	-0.947788	-0.351614	-0.412049	0.418788	0.548923	0.121477	0.000614998	0.28965	0.00769694	FALSE	FALSE	FALSE	TRUE	FALSE	TRUE
Q9UPU3	VPS10 domain-containing receptor SorCS3 OS=Homo sapiens GN=SORCS3 PE=2 SV=2 - [SORC3_HUMAN]	-0.727708	-0.205006	-0.406582	-0.491626	-0.404114	-1.40761	0.268498	0.544406	0.395369	0.16108	0.495421	0.00655982	FALSE	FALSE	FALSE	FALSE	FALSE	FALSE
Q9Y287	Integral membrane protein 2B OS=Homo sapiens GN=ITM2B PE=1 SV=1 - [ITM2B_HUMAN]	0.117	-0.248442	0.457824	-0.26718	0.345573	-0.0529743	0.694171	0.513886	0.367815	0.269894	0.519191	0.189212	FALSE	FALSE	FALSE	FALSE	FALSE	FALSE
Q9Y2T3	Guanine deaminase OS=Homo sapiens GN=GDA PE=1 SV=1 - [GUAD_HUMAN]	-0.678484	-0.386696	-0.420879	-1.1095	-0.19657	-0.877912	0.0100387	0.155838	0.106674	0.000172642	0.440783	5.91702e-05	TRUE	FALSE	FALSE	TRUE	FALSE	TRUE
Q9Y4C0	Neurexin-3 OS=Homo sapiens GN=NRXN3 PE=1 SV=4 - [NRX3A_HUMAN]	-0.25422	-0.137677	-0.229329	-0.567699	-0.0648951	-0.677578	0.172282	0.421459	0.230257	0.00332886	0.603466	7.73205e-05	FALSE	FALSE	FALSE	TRUE	FALSE	TRUE
Q9Y5Y7	Lymphatic vessel endothelial hyaluronic acid receptor 1 OS=Homo sapiens GN=LYVE1 PE=1 SV=2 - [LYVE1_HUMAN]	-0.566696	-0.370143	-0.527093	-0.785373	-0.278264	-0.322624	0.0745234	0.274368	0.0972984	0.0056834	0.433634	0.0358289	TRUE	FALSE	TRUE	TRUE	FALSE	TRUE
Q9Y617	Phosphoserine aminotransferase OS=Homo sapiens GN=PSAT1 PE=1 SV=2 - [SERC_HUMAN]	0.133142	-0.393881	-0.784465	-0.659996	-0.662309	0.684739	0.676552	0.44299	0.251528	0.107882	0.415475	0.0330404	FALSE	FALSE	FALSE	FALSE	FALSE	FALSE
Q9Y646	Carboxypeptidase Q OS=Homo sapiens GN=CPQ PE=1 SV=1 - [CBPQ_HUMAN]	0.167916	0.0929472	-0.0139602	-0.122035	0.197435	-0.580081	0.312744	0.511452	0.543712	0.290397	0.352909	0.00299668	FALSE	FALSE	FALSE	FALSE	FALSE	TRUE
Q9Y6R7	IgGFc-binding protein OS=Homo sapiens GN=FCGBP PE=1 SV=3 - [FCGBP_HUMAN]	0.167312	-0.119363	-0.0360278	-0.164921	0.0831557	0.979263	0.281529	0.544406	0.528708	0.260887	0.493757	0.000288351	FALSE	FALSE	FALSE	FALSE	FALSE	TRUE
